# Supplementary material for: Sex differences in the tumor promoting effects of tobacco smoke in a cRaf transgenic lung cancer disease model
Source: Arch Toxicol. 2024 Jan 21;98(3):957–83. doi: 10.1007/s00204-023-03671-5 (PMC10861769; doi:10.1007/s00204-023-03671-5)
Supplement: Supplementary file 4 — Supplementary file4 (XLSX 12 KB) [file 204_2023_3671_MOESM4_ESM.xlsx]

## Sheet: README
Supplementary Table S2. RT-qPCR experimental conditions, primers and summary of fold changes.
Sheet: Experimental conditions
The experimental conditions of RT-qPCR assay.
Sheet: Fold changes
Summary of fold changes of the microarray and RT-qPCR assay.

## Sheet: Experimental conditions
gene	accession number	primers	fragment length	denaturation (95℃)	annealing (8 sec)	extension (72℃)	fluorescence
Cyp1a1	NM_009992	forward: TGTGAACCAGTGGCAGGTTA; reverse: AGAAGACCGCATCTGCACTT	316bp	0 sec	60℃	13 sec	87℃
Cyp1b1	NM_009994	forward: TCCTCTCTGCCGAAAAGAAA; reverse: ACAGGCAAAAAGCTGGAGAA	301bp	0 sec	60℃	13 sec	89℃
Nqo1	NM_008706	forward: AGGCTGGTTTGAGAGAGTGC; reverse: AGGCTGCTTGGAGCAAAATA	342bp	0 sec	68℃	14 sec	86℃

## Sheet: Fold changes
	Cyp1a1		Cyp1b1		Nqo1
Groups	microarray	qPCR	microarray	qPCR	microarray	qPCR
WT male	13.99	31.7	11.11	15.6	2.81	5.5
WT female	24.13	45.2	11.4	12.6	3.84	8.9
cRaf male	16.7	13.9	11.21	15	2.66	5.1
cRaf female	14.63	26.4	8.04	18.7	2.04	3.8
