# Supplementary material for: Sex differences in the tumor promoting effects of tobacco smoke in a cRaf transgenic lung cancer disease model
Source: Arch Toxicol. 2024 Jan 21;98(3):957–83. doi: 10.1007/s00204-023-03671-5 (PMC10861769; doi:10.1007/s00204-023-03671-5)
Supplement: Supplementary file 5 — Supplementary file5 (XLSX 45 KB) [file 204_2023_3671_MOESM5_ESM.xlsx]

## Sheet: README
Supplementary Table S3. Differentially expressed genes and miRNAs.
Sheet: DEG
Differentially expressed genes.
Sheet: DEM
Differentially expressed miRNAs.
Sheet: 17 common DEGs
Fold changes of the 17 common DEGs between WT and cRaf mice in various comparisons.
Sheet: 65 common DEGs
List of 65 common DEGs in male and female tobacco smoke cRaf mice.
Sheet: let-7
Regulation of let-7 miRNAs in cRaf and WT animals
Sheet: Per2 and Hlf
Signal intensity of Per2 and Hlf in sham exposed animals

## Sheet: DEG
Gene Symbol	Gene name	P value	FDR	FC	Effect	Comparison
9530077C05Rik	RIKEN cDNA 9530077C05 gene	0.02	0.03	3.38	the combined effect-female	cRaf smoke female vs WT sham female
Acer2	alkaline ceramidase 2	0.01	0.01	-3.125	the combined effect-female	cRaf smoke female vs WT sham female
Acer2	alkaline ceramidase 2	0.01	0.03	3.07	Tobacco smoke-WT male	WT smoke male vs WT sham male
Acsl4	acyl-CoA synthetase long-chain family member 4	0	0	2.97	the combined effect-female	cRaf smoke female vs WT sham female
Actn1	actinin, alpha 1	0	0	-2.77778	the combined effect-female	cRaf smoke female vs WT sham female
Actn1	actinin, alpha 1	0	0	3.52	Tobacco smoke-WT male	WT smoke male vs WT sham male
Adm	adrenomedullin	0	0.01	-4.34783	the combined effect-female	cRaf smoke female vs WT sham female
Adm	adrenomedullin	0	0.03	-2.85714	Tobacco smoke-cRaf female	cRaf smoke female vs cRaf sham female
Adm	adrenomedullin	0	0.03	-2.27273	Tobacco smoke-cRaf male	cRaf smoke male vs cRaf sham male
Adssl1	adenylosuccinate synthetase like 1	0	0.01	2.35	the combined effect-female	cRaf smoke female vs WT sham female
Afp	alpha fetoprotein	0	0.01	5.38	the combined effect-male	cRaf smoke male vs WT sham male
Afp	alpha fetoprotein	0	0.01	5.99	the combined effect-female	cRaf smoke female vs WT sham female
Akr1b8	aldo-keto reductase family 1, member B8	0	0	2.22	Tobacco smoke-cRaf male	cRaf smoke male vs cRaf sham male
Akr1b8	aldo-keto reductase family 1, member B8	0	0	2.51	the combined effect-female	cRaf smoke female vs WT sham female
Akr1b8	aldo-keto reductase family 1, member B8	0	0	2.8	the combined effect-male	cRaf smoke male vs WT sham male
Akr1b8	aldo-keto reductase family 1, member B8	0	0.01	2.88	Tobacco smoke-WT female	WT smoke female vs WT sham female
Akr1b8	aldo-keto reductase family 1, member B8	0	0	2.79	Tobacco smoke-WT male	WT smoke male vs WT sham male
Akr1c19	aldo-keto reductase family 1, member C19	0.02	0.04	2.1	the combined effect-male	cRaf smoke male vs WT sham male
Akr1c19	aldo-keto reductase family 1, member C19	0.02	0.03	3.06	the combined effect-female	cRaf smoke female vs WT sham female
Anpep	alanyl (membrane) aminopeptidase	0	0	-2.77778	the combined effect-female	cRaf smoke female vs WT sham female
Anxa11	annexin A11	0	0	-3.0303	the combined effect-female	cRaf smoke female vs WT sham female
Anxa11	annexin A11	0	0	3.08	Tobacco smoke-WT male	WT smoke male vs WT sham male
Apoa1	apolipoprotein A-I	0.01	0.02	4.78	the combined effect-female	cRaf smoke female vs WT sham female
Apoc1	apolipoprotein C-I	0.01	0.02	2.15	the combined effect-female	cRaf smoke female vs WT sham female
Areg	amphiregulin	0.01	0.02	3.52	the combined effect-female	cRaf smoke female vs WT sham female
Areg	amphiregulin	0	0.01	3.74	the combined effect-male	cRaf smoke male vs WT sham male
Arg2	arginase type II	0.01	0.02	2.85	the combined effect-female	cRaf smoke female vs WT sham female
Arnt2	aryl hydrocarbon receptor nuclear translocator 2	0.02	0.02	3.45	the combined effect-female	cRaf smoke female vs WT sham female
Arnt2	aryl hydrocarbon receptor nuclear translocator 2	0.03	0.05	3.69	the combined effect-male	cRaf smoke male vs WT sham male
Arntl	aryl hydrocarbon receptor nuclear translocator-like	0.02	0.04	-3.33333	the combined effect-male	cRaf smoke male vs WT sham male
Arntl	aryl hydrocarbon receptor nuclear translocator-like	0.01	0.02	-2.85714	the combined effect-female	cRaf smoke female vs WT sham female
Arntl	aryl hydrocarbon receptor nuclear translocator-like	0	0.04	-4	Tobacco smoke-cRaf female	cRaf smoke female vs cRaf sham female
Arntl	aryl hydrocarbon receptor nuclear translocator-like	0.01	0.03	-4.34783	Tobacco smoke-WT male	WT smoke male vs WT sham male
Atp13a4	ATPase type 13A4	0.01	0.01	4.3	the combined effect-female	cRaf smoke female vs WT sham female
Atp13a4	ATPase type 13A4	0	0.01	4.41	the combined effect-male	cRaf smoke male vs WT sham male
Atp6v0d2	ATPase, H+ transporting, lysosomal V0 subunit D2	0	0.01	2.75	the combined effect-male	cRaf smoke male vs WT sham male
Atp6v0d2	ATPase, H+ transporting, lysosomal V0 subunit D2	0	0	3.16	the combined effect-female	cRaf smoke female vs WT sham female
Atp6v0d2	ATPase, H+ transporting, lysosomal V0 subunit D2	0	0.01	2.07	Tobacco smoke-WT male	WT smoke male vs WT sham male
AU040972	expressed sequence AU040972	0	0.02	3	Tobacco smoke-cRaf male	cRaf smoke male vs cRaf sham male
AU040972	expressed sequence AU040972	0	0.01	2.63	the combined effect-male	cRaf smoke male vs WT sham male
AU040972	expressed sequence AU040972	0	0	3.23	Tobacco smoke-WT male	WT smoke male vs WT sham male
AU040972	expressed sequence AU040972	0	0.02	3.09	Tobacco smoke-WT female	WT smoke female vs WT sham female
Avpr1a	arginine vasopressin receptor 1A	0.04	0.05	-2.94118	the combined effect-female	cRaf smoke female vs WT sham female
B4galt6	UDP-Gal:betaGlcNAc beta 1,4-galactosyltransferase, polypeptide 6	0.01	0.02	2.05	the combined effect-female	cRaf smoke female vs WT sham female
Cbln1	cerebellin 1 precursor protein	0.01	0.02	5.08	the combined effect-female	cRaf smoke female vs WT sham female
Cbln1	cerebellin 1 precursor protein	0	0.01	7.55	the combined effect-male	cRaf smoke male vs WT sham male
Ccdc83	coiled-coil domain containing 83	0.01	0.03	3.21	the combined effect-male	cRaf smoke male vs WT sham male
Ccl6	chemokine (C-C motif) ligand 6	0	0.01	2.24	the combined effect-male	cRaf smoke male vs WT sham male
Ccl6	chemokine (C-C motif) ligand 6	0	0	3	the combined effect-female	cRaf smoke female vs WT sham female
Ccl9	chemokine (C-C motif) ligand 9	0.01	0.03	-2.85714	the combined effect-male	cRaf smoke male vs WT sham male
Ccl9	chemokine (C-C motif) ligand 9	0.02	0.04	-2.27273	Tobacco smoke-WT male	WT smoke male vs WT sham male
Ccnjl	cyclin J-like	0.01	0.01	-3.0303	the combined effect-female	cRaf smoke female vs WT sham female
Ccnjl	cyclin J-like	0	0.03	-2.38095	Tobacco smoke-cRaf female	cRaf smoke female vs cRaf sham female
Ccnjl	cyclin J-like	0	0.03	-2.08333	Tobacco smoke-cRaf male	cRaf smoke male vs cRaf sham male
Cd177	CD177 antigen	0.01	0.02	3.59	the combined effect-male	cRaf smoke male vs WT sham male
Cd177	CD177 antigen	0.01	0.01	3.76	the combined effect-female	cRaf smoke female vs WT sham female
Cd177	CD177 antigen	0.02	0.04	3.29	Tobacco smoke-WT male	WT smoke male vs WT sham male
Cd200r4	CD200 receptor 4	0.01	0.01	2.68	the combined effect-female	cRaf smoke female vs WT sham female
Cd200r4	CD200 receptor 4	0	0.01	2.91	the combined effect-male	cRaf smoke male vs WT sham male
Cd200r4	CD200 receptor 4	0.01	0.03	2.3	Tobacco smoke-WT male	WT smoke male vs WT sham male
Cdh5	cadherin 5	0.01	0.02	-2.38095	the combined effect-female	cRaf smoke female vs WT sham female
Cdk1	cyclin-dependent kinase 1	0.02	0.04	2.6	the combined effect-male	cRaf smoke male vs WT sham male
Cep250	centrosomal protein 250	0	0.01	-4.34783	the combined effect-female	cRaf smoke female vs WT sham female
Cep250	centrosomal protein 250	0	0.01	2.35	Tobacco smoke-WT male	WT smoke male vs WT sham male
Cfi	complement component factor i	0	0.01	2.49	the combined effect-male	cRaf smoke male vs WT sham male
Cfi	complement component factor i	0.01	0.02	4.16	the combined effect-female	cRaf smoke female vs WT sham female
Chad	chondroadherin	0	0	-3.22581	the combined effect-female	cRaf smoke female vs WT sham female
Cited2	Cbp/p300-interacting transactivator, with Glu/Asp-rich carboxy-terminal domain, 2	0	0.01	-2.5641	the combined effect-female	cRaf smoke female vs WT sham female
Cited2	Cbp/p300-interacting transactivator, with Glu/Asp-rich carboxy-terminal domain, 2	0	0.01	2.24	Tobacco smoke-WT male	WT smoke male vs WT sham male
Cldn2	claudin 2	0.01	0.02	6.05	the combined effect-female	cRaf smoke female vs WT sham female
Cldn2	claudin 2	0	0.01	13.4	the combined effect-male	cRaf smoke male vs WT sham male
Clec4n	C-type lectin domain family 4, member n	0	0.01	2.55	the combined effect-male	cRaf smoke male vs WT sham male
Clec4n	C-type lectin domain family 4, member n	0.01	0.01	3.3	the combined effect-female	cRaf smoke female vs WT sham female
Cox4i2	cytochrome c oxidase subunit IV isoform 2	0	0	3.57	Tobacco smoke-WT male	WT smoke male vs WT sham male
Cox4i2	cytochrome c oxidase subunit IV isoform 2	0	0.01	-4.7619	the combined effect-female	cRaf smoke female vs WT sham female
Ctsh	cathepsin H	0	0.01	2.5	the combined effect-female	cRaf smoke female vs WT sham female
Ctsk	cathepsin K	0	0.02	2.99	the combined effect-male	cRaf smoke male vs WT sham male
Ctsk	cathepsin K	0	0.01	3.02	the combined effect-female	cRaf smoke female vs WT sham female
Ctsk	cathepsin K	0	0	2.02	Tobacco smoke-WT male	WT smoke male vs WT sham male
Cxcl3	chemokine (C-X-C motif) ligand 3	0	0.03	-2.38095	Tobacco smoke-cRaf male	cRaf smoke male vs cRaf sham male
Cyp1a1	cytochrome P450, family 1, subfamily a, polypeptide 1	0	0	24.13	Tobacco smoke-WT female	WT smoke female vs WT sham female
Cyp1a1	cytochrome P450, family 1, subfamily a, polypeptide 1	0	0	13.99	Tobacco smoke-WT male	WT smoke male vs WT sham male
Cyp1a1	cytochrome P450, family 1, subfamily a, polypeptide 1	0	0.03	14.63	Tobacco smoke-cRaf female	cRaf smoke female vs cRaf sham female
Cyp1a1	cytochrome P450, family 1, subfamily a, polypeptide 1	0	0	16.7	Tobacco smoke-cRaf male	cRaf smoke male vs cRaf sham male
Cyp1a1	cytochrome P450, family 1, subfamily a, polypeptide 1	0	0	13.01	the combined effect-male	cRaf smoke male vs WT sham male
Cyp1a1	cytochrome P450, family 1, subfamily a, polypeptide 1	0	0.01	17.57	the combined effect-female	cRaf smoke female vs WT sham female
Cyp1b1	cytochrome P450, family 1, subfamily b, polypeptide 1	0	0.01	11.4	Tobacco smoke-WT female	WT smoke female vs WT sham female
Cyp1b1	cytochrome P450, family 1, subfamily b, polypeptide 1	0	0	11.11	Tobacco smoke-WT male	WT smoke male vs WT sham male
Cyp1b1	cytochrome P450, family 1, subfamily b, polypeptide 1	0	0.03	8.04	Tobacco smoke-cRaf female	cRaf smoke female vs cRaf sham female
Cyp1b1	cytochrome P450, family 1, subfamily b, polypeptide 1	0	0	11.21	Tobacco smoke-cRaf male	cRaf smoke male vs cRaf sham male
Cyp1b1	cytochrome P450, family 1, subfamily b, polypeptide 1	0	0.01	8.69	the combined effect-female	cRaf smoke female vs WT sham female
Cyp1b1	cytochrome P450, family 1, subfamily b, polypeptide 1	0	0	10.96	the combined effect-male	cRaf smoke male vs WT sham male
D7Wsu130e	DNA segment, Chr 7, Wayne State University 130, expressed	0.02	0.04	2.41	Tobacco smoke-WT male	WT smoke male vs WT sham male
Dbp	D site albumin promoter binding protein	0	0.01	6	Tobacco smoke-WT male	WT smoke male vs WT sham male
Dbp	D site albumin promoter binding protein	0	0.02	5.61	Tobacco smoke-cRaf male	cRaf smoke male vs cRaf sham male
Dbp	D site albumin promoter binding protein	0	0.04	11.95	Tobacco smoke-cRaf female	cRaf smoke female vs cRaf sham female
Dbp	D site albumin promoter binding protein	0	0.01	3.66	the combined effect-female	cRaf smoke female vs WT sham female
Dbp	D site albumin promoter binding protein	0.01	0.02	3.91	the combined effect-male	cRaf smoke male vs WT sham male
Dcdc2a	doublecortin domain containing 2a	0	0	-2.85714	the combined effect-male	cRaf smoke male vs WT sham male
Dcdc2a	doublecortin domain containing 2a	0	0.01	-2.77778	the combined effect-female	cRaf smoke female vs WT sham female
Dcdc2a	doublecortin domain containing 2a	0	0.01	-2.5641	Tobacco smoke-cRaf female	cRaf smoke female vs cRaf sham female
Dcdc2a	doublecortin domain containing 2a	0	0.03	-2.08333	Tobacco smoke-cRaf male	cRaf smoke male vs cRaf sham male
Dcdc2a	doublecortin domain containing 2a	0	0	-2.5641	Tobacco smoke-WT male	WT smoke male vs WT sham male
Dlk1	delta-like 1 homolog (Drosophila)	0	0.01	8.21	the combined effect-female	cRaf smoke female vs WT sham female
Dlk1	delta-like 1 homolog (Drosophila)	0	0.01	23.14	the combined effect-male	cRaf smoke male vs WT sham male
Dmkn	dermokine	0	0.01	2.23	the combined effect-male	cRaf smoke male vs WT sham male
Dmkn	dermokine	0	0.01	2.42	the combined effect-female	cRaf smoke female vs WT sham female
Dmpk	dystrophia myotonica-protein kinase	0	0	-3.22581	the combined effect-female	cRaf smoke female vs WT sham female
Dmpk	dystrophia myotonica-protein kinase	0	0	2.32	Tobacco smoke-WT male	WT smoke male vs WT sham male
Dusp10	dual specificity phosphatase 10	0.01	0.01	-3.33333	the combined effect-female	cRaf smoke female vs WT sham female
Dusp10	dual specificity phosphatase 10	0	0.02	2.33	Tobacco smoke-WT male	WT smoke male vs WT sham male
Dusp5	dual specificity phosphatase 5	0	0.01	2.34	the combined effect-female	cRaf smoke female vs WT sham female
Eny2	enhancer of yellow 2 homolog (Drosophila)	0.01	0.03	3.48	Tobacco smoke-WT male	WT smoke male vs WT sham male
Eny2	enhancer of yellow 2 homolog (Drosophila)	0	0	-4.16667	the combined effect-female	cRaf smoke female vs WT sham female
Ereg	epiregulin	0	0.01	9.88	the combined effect-female	cRaf smoke female vs WT sham female
Ereg	epiregulin	0	0.02	27.4	the combined effect-male	cRaf smoke male vs WT sham male
Fetub	fetuin beta	0	0.02	2.99	the combined effect-male	cRaf smoke male vs WT sham male
Fetub	fetuin beta	0.02	0.02	3.76	the combined effect-female	cRaf smoke female vs WT sham female
Fga	fibrinogen alpha chain	0.03	0.05	7.13	the combined effect-male	cRaf smoke male vs WT sham male
Fgg	fibrinogen gamma chain	0.01	0.01	4.08	the combined effect-female	cRaf smoke female vs WT sham female
Fgg	fibrinogen gamma chain	0.01	0.02	7.69	the combined effect-male	cRaf smoke male vs WT sham male
Fmo5	flavin containing monooxygenase 5	0	0	-2.5	the combined effect-female	cRaf smoke female vs WT sham female
Gc	group specific component	0	0.01	2.74	the combined effect-male	cRaf smoke male vs WT sham male
Gcnt1	glucosaminyl (N-acetyl) transferase 1, core 2	0	0.01	2.54	the combined effect-female	cRaf smoke female vs WT sham female
Gjb3	gap junction protein, beta 3	0.02	0.02	2.69	the combined effect-female	cRaf smoke female vs WT sham female
Gjb3	gap junction protein, beta 3	0	0.01	4.13	the combined effect-male	cRaf smoke male vs WT sham male
Gjb4	gap junction protein, beta 4	0.01	0.02	2.55	the combined effect-male	cRaf smoke male vs WT sham male
Gjb4	gap junction protein, beta 4	0	0.01	3.75	the combined effect-female	cRaf smoke female vs WT sham female
Gjb6	gap junction protein, beta 6	0	0.01	2.53	the combined effect-female	cRaf smoke female vs WT sham female
Gkn2	gastrokine 2	0.01	0.02	8.3	the combined effect-female	cRaf smoke female vs WT sham female
Gkn2	gastrokine 2	0	0.01	28.16	the combined effect-male	cRaf smoke male vs WT sham male
Golm1	golgi membrane protein 1	0	0	2.23	the combined effect-male	cRaf smoke male vs WT sham male
Golm1	golgi membrane protein 1	0	0.01	2.62	the combined effect-female	cRaf smoke female vs WT sham female
Gpnmb	glycoprotein (transmembrane) nmb	0	0.01	2.57	the combined effect-male	cRaf smoke male vs WT sham male
Gpnmb	glycoprotein (transmembrane) nmb	0	0	3.11	the combined effect-female	cRaf smoke female vs WT sham female
Gpr132	G protein-coupled receptor 132	0	0.01	-3.22581	the combined effect-female	cRaf smoke female vs WT sham female
Gzme	granzyme E	0.02	0.03	10.05	the combined effect-female	cRaf smoke female vs WT sham female
Gzme	granzyme E	0	0.01	81.32	the combined effect-male	cRaf smoke male vs WT sham male
Hgfac	hepatocyte growth factor activator	0.01	0.02	3.06	the combined effect-female	cRaf smoke female vs WT sham female
Hgfac	hepatocyte growth factor activator	0	0.01	3.12	the combined effect-male	cRaf smoke male vs WT sham male
Hlf	hepatic leukemia factor	0	0.01	3.04	Tobacco smoke-WT male	WT smoke male vs WT sham male
Hlf	hepatic leukemia factor	0.01	0.03	2.3	the combined effect-male	cRaf smoke male vs WT sham male
Hlf	hepatic leukemia factor	0	0.04	2.45	Tobacco smoke-cRaf male	cRaf smoke male vs cRaf sham male
Hlf	hepatic leukemia factor	0	0.01	2.16	Tobacco smoke-WT female	WT smoke female vs WT sham female
Hsph1	heat shock 105kDa/110kDa protein 1	0.01	0.02	-2.77778	the combined effect-female	cRaf smoke female vs WT sham female
Htra3	HtrA serine peptidase 3	0	0.01	-2.5641	the combined effect-female	cRaf smoke female vs WT sham female
Ighg	immunoglobulin heavy chain	0.01	0.02	-2.5	the combined effect-male	cRaf smoke male vs WT sham male
Ighg1	immunoglobulin heavy constant gamma 1 (G1m marker)	0	0.01	-3.0303	the combined effect-male	cRaf smoke male vs WT sham male
Iglc1	immunoglobulin lambda constant 1	0.01	0.02	-2.5641	the combined effect-male	cRaf smoke male vs WT sham male
Iglc1	immunoglobulin lambda constant 1	0.03	0.03	-2.08333	the combined effect-female	cRaf smoke female vs WT sham female
Itih2	inter-alpha trypsin inhibitor, heavy chain 2	0.03	0.03	3.13	the combined effect-female	cRaf smoke female vs WT sham female
Itih4	inter alpha-trypsin inhibitor, heavy chain 4	0	0.01	3.04	the combined effect-female	cRaf smoke female vs WT sham female
Itih4	inter alpha-trypsin inhibitor, heavy chain 4	0	0.01	3.44	the combined effect-male	cRaf smoke male vs WT sham male
Iyd	iodotyrosine deiodinase	0.03	0.04	-2.5	the combined effect-female	cRaf smoke female vs WT sham female
Kdm2a	lysine (K)-specific demethylase 2A	0	0	-2.5	the combined effect-female	cRaf smoke female vs WT sham female
Kdm2a	lysine (K)-specific demethylase 2A	0	0	2.16	Tobacco smoke-WT male	WT smoke male vs WT sham male
Kng1	kininogen 1	0.02	0.03	11	the combined effect-female	cRaf smoke female vs WT sham female
Lbh	limb-bud and heart	0	0	2.72	Tobacco smoke-WT male	WT smoke male vs WT sham male
Lbh	limb-bud and heart	0	0	-3.33333	the combined effect-female	cRaf smoke female vs WT sham female
Lcn2	lipocalin 2	0	0.01	2.54	the combined effect-male	cRaf smoke male vs WT sham male
Ldb2	LIM domain binding 2	0.01	0.02	-2.7027	the combined effect-female	cRaf smoke female vs WT sham female
Ldb2	LIM domain binding 2	0	0	2.08	Tobacco smoke-WT male	WT smoke male vs WT sham male
Lipg	lipase, endothelial	0	0.01	-3.57143	the combined effect-female	cRaf smoke female vs WT sham female
Lrg1	leucine-rich alpha-2-glycoprotein 1	0.01	0.02	2.46	the combined effect-female	cRaf smoke female vs WT sham female
Lrg1	leucine-rich alpha-2-glycoprotein 1	0	0.01	2.71	the combined effect-male	cRaf smoke male vs WT sham male
Ltc4s	leukotriene C4 synthase	0.01	0.01	2.89	the combined effect-female	cRaf smoke female vs WT sham female
Mal	myelin and lymphocyte protein, T cell differentiation protein	0	0.01	2.12	the combined effect-male	cRaf smoke male vs WT sham male
Mal	myelin and lymphocyte protein, T cell differentiation protein	0.01	0.02	2.35	the combined effect-female	cRaf smoke female vs WT sham female
Malt1	MALT1 paracaspase	0	0.01	2.22	the combined effect-male	cRaf smoke male vs WT sham male
Malt1	MALT1 paracaspase	0	0.01	2.91	the combined effect-female	cRaf smoke female vs WT sham female
Man1b1	mannosidase, alpha, class 1B, member 1	0	0	-2.7027	the combined effect-female	cRaf smoke female vs WT sham female
Man1b1	mannosidase, alpha, class 1B, member 1	0	0	2.49	Tobacco smoke-WT male	WT smoke male vs WT sham male
Marco	macrophage receptor with collagenous structure	0	0.01	2.77	Tobacco smoke-WT female	WT smoke female vs WT sham female
Marco	macrophage receptor with collagenous structure	0.01	0.03	2.65	Tobacco smoke-WT male	WT smoke male vs WT sham male
Marco	macrophage receptor with collagenous structure	0.02	0.02	2.4	the combined effect-female	cRaf smoke female vs WT sham female
Mat1a	methionine adenosyltransferase I, alpha	0.01	0.01	2.54	the combined effect-female	cRaf smoke female vs WT sham female
Maz	MYC-associated zinc finger protein (purine-binding transcription factor)	0	0	-2.43902	the combined effect-female	cRaf smoke female vs WT sham female
Maz	MYC-associated zinc finger protein (purine-binding transcription factor)	0	0	2.26	Tobacco smoke-WT male	WT smoke male vs WT sham male
Mcoln3	mucolipin 3	0	0	2.91	the combined effect-female	cRaf smoke female vs WT sham female
Mcoln3	mucolipin 3	0.01	0.02	2.94	the combined effect-male	cRaf smoke male vs WT sham male
Meg3	maternally expressed 3	0.01	0.02	3.76	the combined effect-female	cRaf smoke female vs WT sham female
Meg3	maternally expressed 3	0	0.01	4.24	the combined effect-male	cRaf smoke male vs WT sham male
Mical2	microtubule associated monooxygenase, calponin and LIM domain containing 2	0	0	-3.125	the combined effect-female	cRaf smoke female vs WT sham female
Mical2	microtubule associated monooxygenase, calponin and LIM domain containing 2	0	0	2.48	Tobacco smoke-WT male	WT smoke male vs WT sham male
Mmp9	matrix metallopeptidase 9	0.01	0.02	-2.7027	the combined effect-male	cRaf smoke male vs WT sham male
Mmp9	matrix metallopeptidase 9	0.03	0.03	-2.32558	the combined effect-female	cRaf smoke female vs WT sham female
Mmrn2	multimerin 2	0	0	-2.5	the combined effect-female	cRaf smoke female vs WT sham female
Mocs1	molybdenum cofactor synthesis 1	0	0	2.63	Tobacco smoke-WT male	WT smoke male vs WT sham male
Ms4a6d	membrane-spanning 4-domains, subfamily A, member 6D	0	0.01	2.95	the combined effect-female	cRaf smoke female vs WT sham female
Myh7	myosin, heavy polypeptide 7, cardiac muscle, beta	0	0	2.18	the combined effect-male	cRaf smoke male vs WT sham male
Myh7	myosin, heavy polypeptide 7, cardiac muscle, beta	0.01	0.02	2.66	the combined effect-female	cRaf smoke female vs WT sham female
Nfil3	nuclear factor, interleukin 3, regulated	0.02	0.02	-2.22222	the combined effect-female	cRaf smoke female vs WT sham female
Nfil3	nuclear factor, interleukin 3, regulated	0	0.01	-4.54545	Tobacco smoke-cRaf female	cRaf smoke female vs cRaf sham female
Nfil3	nuclear factor, interleukin 3, regulated	0	0.02	-3.44828	Tobacco smoke-cRaf male	cRaf smoke male vs cRaf sham male
Nipal1	NIPA-like domain containing 1	0.04	0.05	2.27	the combined effect-female	cRaf smoke female vs WT sham female
Nipal1	NIPA-like domain containing 1	0	0.01	2.78	the combined effect-male	cRaf smoke male vs WT sham male
Npas2	neuronal PAS domain protein 2	0.01	0.02	-6.66667	the combined effect-female	cRaf smoke female vs WT sham female
Npas2	neuronal PAS domain protein 2	0.02	0.04	-5	the combined effect-male	cRaf smoke male vs WT sham male
Npas2	neuronal PAS domain protein 2	0	0.01	-9.09091	Tobacco smoke-cRaf female	cRaf smoke female vs cRaf sham female
Npnt	nephronectin	0	0	3.11	Tobacco smoke-WT male	WT smoke male vs WT sham male
Npnt	nephronectin	0	0	-3.57143	the combined effect-female	cRaf smoke female vs WT sham female
Npr1	natriuretic peptide receptor 1	0	0	2.87	Tobacco smoke-WT male	WT smoke male vs WT sham male
Npr1	natriuretic peptide receptor 1	0	0	-4.34783	the combined effect-female	cRaf smoke female vs WT sham female
Nqo1	NAD(P)H dehydrogenase, quinone 1	0	0.01	3.84	Tobacco smoke-WT female	WT smoke female vs WT sham female
Nqo1	NAD(P)H dehydrogenase, quinone 1	0	0.01	2.81	Tobacco smoke-WT male	WT smoke male vs WT sham male
Nqo1	NAD(P)H dehydrogenase, quinone 1	0	0.01	2.55	the combined effect-male	cRaf smoke male vs WT sham male
Nqo1	NAD(P)H dehydrogenase, quinone 1	0	0.01	2.67	the combined effect-female	cRaf smoke female vs WT sham female
Nqo1	NAD(P)H dehydrogenase, quinone 1	0	0.03	2.04	Tobacco smoke-cRaf female	cRaf smoke female vs cRaf sham female
Nqo1	NAD(P)H dehydrogenase, quinone 1	0	0.04	2.66	Tobacco smoke-cRaf male	cRaf smoke male vs cRaf sham male
Nr1d1	nuclear receptor subfamily 1, group D, member 1	0	0	2.89	Tobacco smoke-WT male	WT smoke male vs WT sham male
Nr1d1	nuclear receptor subfamily 1, group D, member 1	0	0.03	2.54	Tobacco smoke-cRaf male	cRaf smoke male vs cRaf sham male
Nr1d2	nuclear receptor subfamily 1, group D, member 2	0.01	0.02	2.51	Tobacco smoke-WT male	WT smoke male vs WT sham male
Nr1d2	nuclear receptor subfamily 1, group D, member 2	0	0.04	2.36	Tobacco smoke-WT female	WT smoke female vs WT sham female
Nr1d2	nuclear receptor subfamily 1, group D, member 2	0	0.01	2.24	the combined effect-female	cRaf smoke female vs WT sham female
Nr1d2	nuclear receptor subfamily 1, group D, member 2	0.01	0.02	2.44	the combined effect-male	cRaf smoke male vs WT sham male
Nr1d2	nuclear receptor subfamily 1, group D, member 2	0	0.04	2.66	Tobacco smoke-cRaf male	cRaf smoke male vs cRaf sham male
Nr1d2	nuclear receptor subfamily 1, group D, member 2	0	0.01	3.23	Tobacco smoke-cRaf female	cRaf smoke female vs cRaf sham female
Nr2f1	nuclear receptor subfamily 2, group F, member 1	0	0	-2.5	the combined effect-female	cRaf smoke female vs WT sham female
Nynrin	NYN domain and retroviral integrase containing	0.01	0.02	-3.33333	the combined effect-female	cRaf smoke female vs WT sham female
Nynrin	NYN domain and retroviral integrase containing	0	0	2.29	Tobacco smoke-WT male	WT smoke male vs WT sham male
Ogt	O-linked N-acetylglucosamine (GlcNAc) transferase (UDP-N-acetylglucosamine:polypeptide-N-acetylglucosaminyl transferase)	0	0	4.55	Tobacco smoke-WT male	WT smoke male vs WT sham male
Ogt	O-linked N-acetylglucosamine (GlcNAc) transferase (UDP-N-acetylglucosamine:polypeptide-N-acetylglucosaminyl transferase)	0	0	-4	the combined effect-female	cRaf smoke female vs WT sham female
Orm1	orosomucoid 1	0.01	0.02	2.21	the combined effect-male	cRaf smoke male vs WT sham male
Orm1	orosomucoid 1	0	0.02	2.7	Tobacco smoke-cRaf male	cRaf smoke male vs cRaf sham male
P2ry13	purinergic receptor P2Y, G-protein coupled 13	0.02	0.03	2.54	the combined effect-female	cRaf smoke female vs WT sham female
Pbld2	phenazine biosynthesis-like protein domain containing 2	0	0.02	2.49	the combined effect-male	cRaf smoke male vs WT sham male
Pbld2	phenazine biosynthesis-like protein domain containing 2	0.01	0.02	3.09	the combined effect-female	cRaf smoke female vs WT sham female
Pcbd1	pterin 4 alpha carbinolamine dehydratase	0.01	0.02	2.28	the combined effect-female	cRaf smoke female vs WT sham female
Per2	period circadian clock 2	0	0.01	2.46	Tobacco smoke-WT male	WT smoke male vs WT sham male
Per2	period circadian clock 2	0.01	0.02	2.14	the combined effect-male	cRaf smoke male vs WT sham male
Per2	period circadian clock 2	0	0.01	2.78	Tobacco smoke-cRaf female	cRaf smoke female vs cRaf sham female
Per3	period circadian clock 3	0	0.01	2.37	Tobacco smoke-WT male	WT smoke male vs WT sham male
Per3	period circadian clock 3	0.01	0.02	2.1	the combined effect-male	cRaf smoke male vs WT sham male
Per3	period circadian clock 3	0	0.04	2.07	Tobacco smoke-cRaf male	cRaf smoke male vs cRaf sham male
Per3	period circadian clock 3	0	0.02	3.1	Tobacco smoke-cRaf female	cRaf smoke female vs cRaf sham female
Piwil4	piwi-like RNA-mediated gene silencing 4	0	0.01	2.73	the combined effect-male	cRaf smoke male vs WT sham male
Piwil4	piwi-like RNA-mediated gene silencing 4	0.01	0.02	3.96	the combined effect-female	cRaf smoke female vs WT sham female
Proz	protein Z, vitamin K-dependent plasma glycoprotein	0	0	3.34	the combined effect-female	cRaf smoke female vs WT sham female
Proz	protein Z, vitamin K-dependent plasma glycoprotein	0	0.01	4.26	the combined effect-male	cRaf smoke male vs WT sham male
Ptpn21	protein tyrosine phosphatase, non-receptor type 21	0	0	2.36	Tobacco smoke-WT male	WT smoke male vs WT sham male
Ptpn21	protein tyrosine phosphatase, non-receptor type 21	0	0.01	-2.22222	the combined effect-female	cRaf smoke female vs WT sham female
Ptprn	protein tyrosine phosphatase, receptor type, N	0.02	0.02	3.09	the combined effect-female	cRaf smoke female vs WT sham female
Ptprn	protein tyrosine phosphatase, receptor type, N	0	0.01	3.4	the combined effect-male	cRaf smoke male vs WT sham male
Ptprn2	protein tyrosine phosphatase, receptor type, N polypeptide 2	0.01	0.02	2.62	the combined effect-male	cRaf smoke male vs WT sham male
Ptprn2	protein tyrosine phosphatase, receptor type, N polypeptide 2	0.04	0.04	2.89	the combined effect-female	cRaf smoke female vs WT sham female
Rad23b	RAD23b homolog (S. cerevisiae)	0	0	2.57	Tobacco smoke-WT male	WT smoke male vs WT sham male
Rad23b	RAD23b homolog (S. cerevisiae)	0	0	-3.125	the combined effect-female	cRaf smoke female vs WT sham female
Rap1gap	Rap1 GTPase-activating protein	0	0.01	2.77	the combined effect-male	cRaf smoke male vs WT sham male
Rap1gap	Rap1 GTPase-activating protein	0.01	0.02	3.03	the combined effect-female	cRaf smoke female vs WT sham female
Rasgrf1	RAS protein-specific guanine nucleotide-releasing factor 1	0	0	4.97	the combined effect-female	cRaf smoke female vs WT sham female
Retnla	resistin like alpha	0	0.01	3.06	Tobacco smoke-WT male	WT smoke male vs WT sham male
Retnla	resistin like alpha	0	0.01	2.75	the combined effect-male	cRaf smoke male vs WT sham male
Retnla	resistin like alpha	0.01	0.04	2.76	Tobacco smoke-cRaf male	cRaf smoke male vs cRaf sham male
Rgl1	ral guanine nucleotide dissociation stimulator,-like 1	0	0	2.56	Tobacco smoke-WT male	WT smoke male vs WT sham male
Rgl1	ral guanine nucleotide dissociation stimulator,-like 1	0	0	-3.33333	the combined effect-female	cRaf smoke female vs WT sham female
Rhbdl2	rhomboid, veinlet-like 2 (Drosophila)	0	0	5.32	the combined effect-female	cRaf smoke female vs WT sham female
Rian	RNA imprinted and accumulated in nucleus	0.02	0.03	3.28	the combined effect-female	cRaf smoke female vs WT sham female
Rptn	repetin	0.03	0.05	-5.55556	the combined effect-male	cRaf smoke male vs WT sham male
Rptn	repetin	0	0	-2.27273	the combined effect-female	cRaf smoke female vs WT sham female
S100a14	S100 calcium binding protein A14	0.01	0.01	3.1	the combined effect-female	cRaf smoke female vs WT sham female
S100a14	S100 calcium binding protein A14	0.01	0.02	6.38	the combined effect-male	cRaf smoke male vs WT sham male
S100a8	S100 calcium binding protein A8 (calgranulin A)	0.04	0.05	-2.17391	the combined effect-female	cRaf smoke female vs WT sham female
Scd1	stearoyl-Coenzyme A desaturase 1	0.02	0.02	2.32	the combined effect-female	cRaf smoke female vs WT sham female
Sgpp2	sphingosine-1-phosphate phosphotase 2	0	0.01	2.45	the combined effect-male	cRaf smoke male vs WT sham male
Sgpp2	sphingosine-1-phosphate phosphotase 2	0.01	0.02	2.95	the combined effect-female	cRaf smoke female vs WT sham female
Shmt1	serine hydroxymethyltransferase 1 (soluble)	0.03	0.05	2.68	the combined effect-male	cRaf smoke male vs WT sham male
Shmt1	serine hydroxymethyltransferase 1 (soluble)	0.01	0.02	3.2	the combined effect-female	cRaf smoke female vs WT sham female
Siglecf	sialic acid binding Ig-like lectin F	0.02	0.03	2.15	the combined effect-female	cRaf smoke female vs WT sham female
Slc15a2	solute carrier family 15 (H+/peptide transporter), member 2	0	0.01	2.41	the combined effect-female	cRaf smoke female vs WT sham female
Slc16a3	solute carrier family 16 (monocarboxylic acid transporters), member 3	0	0	-2.63158	the combined effect-female	cRaf smoke female vs WT sham female
Slc16a3	solute carrier family 16 (monocarboxylic acid transporters), member 3	0	0	2.13	Tobacco smoke-WT male	WT smoke male vs WT sham male
Slc26a4	solute carrier family 26, member 4	0.02	0.03	2.56	the combined effect-female	cRaf smoke female vs WT sham female
Slc26a4	solute carrier family 26, member 4	0.01	0.02	3.1	the combined effect-male	cRaf smoke male vs WT sham male
Slc39a2	solute carrier family 39 (zinc transporter), member 2	0.01	0.02	2.56	Tobacco smoke-WT male	WT smoke male vs WT sham male
Slc39a2	solute carrier family 39 (zinc transporter), member 2	0	0.03	2.03	Tobacco smoke-cRaf female	cRaf smoke female vs cRaf sham female
Slc39a2	solute carrier family 39 (zinc transporter), member 2	0	0.01	3.61	the combined effect-male	cRaf smoke male vs WT sham male
Slc39a2	solute carrier family 39 (zinc transporter), member 2	0	0	3.67	the combined effect-female	cRaf smoke female vs WT sham female
Slfn4	schlafen 4	0.02	0.04	-3.125	the combined effect-male	cRaf smoke male vs WT sham male
Sox11	SRY (sex determining region Y)-box 11	0.01	0.01	-2.63158	the combined effect-female	cRaf smoke female vs WT sham female
Sox13	SRY (sex determining region Y)-box 13	0	0	2.34	Tobacco smoke-WT male	WT smoke male vs WT sham male
Sox13	SRY (sex determining region Y)-box 13	0	0.01	-2.43902	the combined effect-female	cRaf smoke female vs WT sham female
Sp100	nuclear antigen Sp100	0	0	-2.63158	the combined effect-female	cRaf smoke female vs WT sham female
Spon2	spondin 2, extracellular matrix protein	0.01	0.02	-3.84615	the combined effect-female	cRaf smoke female vs WT sham female
Spon2	spondin 2, extracellular matrix protein	0	0.01	-3.44828	the combined effect-male	cRaf smoke male vs WT sham male
Spon2	spondin 2, extracellular matrix protein	0.01	0.05	-3.44828	Tobacco smoke-cRaf male	cRaf smoke male vs cRaf sham male
Spon2	spondin 2, extracellular matrix protein	0	0.01	-3.0303	Tobacco smoke-cRaf female	cRaf smoke female vs cRaf sham female
Spon2	spondin 2, extracellular matrix protein	0	0.01	-3.44828	Tobacco smoke-WT male	WT smoke male vs WT sham male
St8sia6	ST8 alpha-N-acetyl-neuraminide alpha-2,8-sialyltransferase 6	0.01	0.02	3.42	the combined effect-male	cRaf smoke male vs WT sham male
St8sia6	ST8 alpha-N-acetyl-neuraminide alpha-2,8-sialyltransferase 6	0.01	0.02	4.12	the combined effect-female	cRaf smoke female vs WT sham female
Sult2b1	sulfotransferase family, cytosolic, 2B, member 1	0.03	0.05	2.56	the combined effect-male	cRaf smoke male vs WT sham male
Tc2n	tandem C2 domains, nuclear	0.03	0.03	3.12	the combined effect-female	cRaf smoke female vs WT sham female
Tc2n	tandem C2 domains, nuclear	0	0.01	3.18	the combined effect-male	cRaf smoke male vs WT sham male
Tef	thyrotroph embryonic factor	0.01	0.05	2.12	Tobacco smoke-cRaf male	cRaf smoke male vs cRaf sham male
Tef	thyrotroph embryonic factor	0	0.03	2.78	Tobacco smoke-cRaf female	cRaf smoke female vs cRaf sham female
Tfec	transcription factor EC	0.01	0.01	2.57	the combined effect-female	cRaf smoke female vs WT sham female
Tgoln1	trans-golgi network protein	0	0.01	2.58	the combined effect-female	cRaf smoke female vs WT sham female
Thrsp	thyroid hormone responsive	0.03	0.04	-3.125	the combined effect-male	cRaf smoke male vs WT sham male
Tmem109	transmembrane protein 109	0	0	-2.94118	the combined effect-female	cRaf smoke female vs WT sham female
Tmem138	transmembrane protein 138	0.01	0.02	2.85	Tobacco smoke-WT male	WT smoke male vs WT sham male
Tmem138	transmembrane protein 138	0	0.01	-2.32558	the combined effect-female	cRaf smoke female vs WT sham female
Tmem213	transmembrane protein 213	0.02	0.03	3.69	the combined effect-female	cRaf smoke female vs WT sham female
Tmem213	transmembrane protein 213	0	0.01	4.11	the combined effect-male	cRaf smoke male vs WT sham male
Tmem252	transmembrane protein 252	0.01	0.02	2.46	the combined effect-female	cRaf smoke female vs WT sham female
Tnfsf9	tumor necrosis factor (ligand) superfamily, member 9	0	0.01	2.73	the combined effect-male	cRaf smoke male vs WT sham male
Tnfsf9	tumor necrosis factor (ligand) superfamily, member 9	0.03	0.04	3.6	the combined effect-female	cRaf smoke female vs WT sham female
Tspan4	tetraspanin 4	0	0.01	2.71	Tobacco smoke-WT female	WT smoke female vs WT sham female
Tspan4	tetraspanin 4	0.01	0.03	2.26	Tobacco smoke-WT male	WT smoke male vs WT sham male
Tspan4	tetraspanin 4	0.01	0.02	2.37	the combined effect-male	cRaf smoke male vs WT sham male
Tspan4	tetraspanin 4	0	0	3.01	the combined effect-female	cRaf smoke female vs WT sham female
Tspan4	tetraspanin 4	0	0.03	2.82	Tobacco smoke-cRaf male	cRaf smoke male vs cRaf sham male
Tspan4	tetraspanin 4	0	0	2.98	Tobacco smoke-cRaf female	cRaf smoke female vs cRaf sham female
Ttyh3	tweety homolog 3 (Drosophila)	0	0.01	2.39	Tobacco smoke-WT male	WT smoke male vs WT sham male
Ttyh3	tweety homolog 3 (Drosophila)	0	0	-2.77778	the combined effect-female	cRaf smoke female vs WT sham female
Vcpkmt	valosin containing protein lysine (K) methyltransferase	0.01	0.02	2.25	the combined effect-male	cRaf smoke male vs WT sham male
Vcpkmt	valosin containing protein lysine (K) methyltransferase	0	0	3.13	the combined effect-female	cRaf smoke female vs WT sham female
Vps33a	vacuolar protein sorting 33A (yeast)	0	0.02	2.76	Tobacco smoke-WT male	WT smoke male vs WT sham male
Vps33a	vacuolar protein sorting 33A (yeast)	0	0	-2.32558	the combined effect-female	cRaf smoke female vs WT sham female
Wfdc17	WAP four-disulfide core domain 17	0.02	0.03	2.45	the combined effect-female	cRaf smoke female vs WT sham female
Wfdc21	WAP four-disulfide core domain 21	0.01	0.02	2.09	the combined effect-male	cRaf smoke male vs WT sham male
Wfdc21	WAP four-disulfide core domain 21	0.01	0.01	2.5	the combined effect-female	cRaf smoke female vs WT sham female
Zbtb16	zinc finger and BTB domain containing 16	0.01	0.03	3.43	Tobacco smoke-WT male	WT smoke male vs WT sham male
Zbtb16	zinc finger and BTB domain containing 16	0.04	0.05	-2.63158	the combined effect-female	cRaf smoke female vs WT sham female

## Sheet: DEM
miRNA	-LOG(P-value)	FDR	FC	Effect	Comparison
let-7c-5p	-12.82	0	-2.08	the combined effect-female	cRaf smoke female vs WT sham female
let-7d-5p	-6.13	0	-2.11	Tobacco smoke-cRaf female	cRaf smoke female vs cRaf sham female
let-7f-5p	-7.49	0	-4.46	Tobacco smoke-cRaf female	cRaf smoke female vs cRaf sham female
let-7i-5p	-7.15	0	-2.36	Tobacco smoke-cRaf female	cRaf smoke female vs cRaf sham female
miR-1187	-5.87	0.02	-2.03	Tobacco smoke-cRaf male	cRaf smoke male vs cRaf sham male
miR-1194	3.84	0	2.29	Tobacco smoke-cRaf male	cRaf smoke male vs cRaf sham male
miR-1224-5p	-18.72	0	-3.97	the combined effect-male	cRaf smoke male vs WT sham male
miR-1224-5p	-14.99	0	-3.85	Tobacco smoke-WT male	WT smoke male vs WT sham male
miR-125a-3p	3.61	0	2.05	the combined effect-male	cRaf smoke male vs WT sham male
miR-127-3p	10.09	0.04	2.81	Tobacco smoke-cRaf male	cRaf smoke male vs cRaf sham male
miR-127-3p	13.84	0.02	24.4	the combined effect-female	cRaf smoke female vs WT sham female
miR-127-3p	18.14	0	28.58	the combined effect-male	cRaf smoke male vs WT sham male
miR-130b-5p	-20	0	-21.34	Tobacco smoke-cRaf female	cRaf smoke female vs cRaf sham female
miR-142-5p	-19.44	0	-21.54	Tobacco smoke-cRaf female	cRaf smoke female vs cRaf sham female
miR-146b-5p	-7.1	0	-2.46	Tobacco smoke-cRaf female	cRaf smoke female vs cRaf sham female
miR-150-5p	-6.42	0	-2.49	the combined effect-female	cRaf smoke female vs WT sham female
miR-151-5p	-16.87	0	-2.97	the combined effect-female	cRaf smoke female vs WT sham female
miR-151-5p	-13.71	0	-2.45	Tobacco smoke-WT female	WT smoke female vs WT sham female
miR-15b-5p	-7.05	0	-2.89	Tobacco smoke-cRaf female	cRaf smoke female vs cRaf sham female
miR-15b-5p	-6.87	0	-2.31	the combined effect-female	cRaf smoke female vs WT sham female
miR-16-5p	-6.75	0	-3.03	Tobacco smoke-cRaf female	cRaf smoke female vs cRaf sham female
miR-16-5p	8.49	0	4	the combined effect-male	cRaf smoke male vs WT sham male
miR-181a-1-3p	-10.01	0	-2.28	the combined effect-male	cRaf smoke male vs WT sham male
miR-181a-5p	4.52	0	2.08	Tobacco smoke-cRaf female	cRaf smoke female vs cRaf sham female
miR-191-5p	7.5	0.03	2.47	the combined effect-male	cRaf smoke male vs WT sham male
miR-193a-5p	-6.54	0	-2.1	the combined effect-female	cRaf smoke female vs WT sham female
miR-193a-5p	4.5	0.04	2.08	the combined effect-male	cRaf smoke male vs WT sham male
miR-200b-5p	-6.09	0	-2.27	Tobacco smoke-cRaf female	cRaf smoke female vs cRaf sham female
miR-200c-3p	9.46	0.05	2.66	the combined effect-male	cRaf smoke male vs WT sham male
miR-211-5p	3.66	0	2.24	Tobacco smoke-cRaf male	cRaf smoke male vs cRaf sham male
miR-215-5p	-11.52	0	-2.01	Tobacco smoke-cRaf male	cRaf smoke male vs cRaf sham male
miR-21-5p	15.95	0	2.23	the combined effect-male	cRaf smoke male vs WT sham male
miR-22-3p	-4.55	0.01	-2.01	Tobacco smoke-cRaf female	cRaf smoke female vs cRaf sham female
miR-22-3p	7.2	0	3.4	the combined effect-male	cRaf smoke male vs WT sham male
miR-28a-3p	-7.5	0.02	-2.09	Tobacco smoke-cRaf male	cRaf smoke male vs cRaf sham male
miR-30a-5p	2.99	0.01	2.41	the combined effect-male	cRaf smoke male vs WT sham male
miR-30c-2-3p	-22.1	0	-4.38	the combined effect-female	cRaf smoke female vs WT sham female
miR-30c-2-3p	-14.72	0	-3.32	Tobacco smoke-WT female	WT smoke female vs WT sham female
miR-30c-2-3p	7.95	0.04	2.74	the combined effect-male	cRaf smoke male vs WT sham male
miR-31-5p	10.52	0	3.89	the combined effect-male	cRaf smoke male vs WT sham male
miR-31-5p	12.27	0	5.31	the combined effect-female	cRaf smoke female vs WT sham female
miR-324-5p	-7.31	0	-2.76	Tobacco smoke-cRaf female	cRaf smoke female vs cRaf sham female
miR-328-3p	-8.63	0	-3.23	the combined effect-male	cRaf smoke male vs WT sham male
miR-335-5p	-5.7	0	-2.4	Tobacco smoke-cRaf female	cRaf smoke female vs cRaf sham female
miR-339-5p	-18.62	0	-3.3	the combined effect-female	cRaf smoke female vs WT sham female
miR-339-5p	-13.89	0	-2.62	Tobacco smoke-WT female	WT smoke female vs WT sham female
miR-34a-5p	5.81	0.04	2.39	the combined effect-male	cRaf smoke male vs WT sham male
miR-34c-3p	4.14	0	2.14	the combined effect-male	cRaf smoke male vs WT sham male
miR-351-5p	-4.78	0	-2.04	the combined effect-female	cRaf smoke female vs WT sham female
miR-361-5p	5.14	0.01	2.29	the combined effect-male	cRaf smoke male vs WT sham male
miR-378a-3p	6.04	0	2.18	the combined effect-male	cRaf smoke male vs WT sham male
miR-433-3p	5.89	0	2.66	Tobacco smoke-cRaf male	cRaf smoke male vs cRaf sham male
miR-433-3p	6.55	0	3.6	the combined effect-male	cRaf smoke male vs WT sham male
miR-466b-3p	-9.66	0	-2.46	the combined effect-male	cRaf smoke male vs WT sham male
miR-466f-3p	-13.51	0	-2.58	Tobacco smoke-WT male	WT smoke male vs WT sham male
miR-466g	-11.95	0	-2.26	Tobacco smoke-WT male	WT smoke male vs WT sham male
miR-466i-3p	-12.45	0	-2.36	Tobacco smoke-WT male	WT smoke male vs WT sham male
miR-467f	-14.14	0	-2.77	Tobacco smoke-WT male	WT smoke male vs WT sham male
miR-494-3p	-11.4	0.04	-9.35	the combined effect-male	cRaf smoke male vs WT sham male
miR-541-5p	7.18	0.02	2.98	Tobacco smoke-cRaf male	cRaf smoke male vs cRaf sham male
miR-574-3p	-12.09	0	-2.39	Tobacco smoke-WT male	WT smoke male vs WT sham male
miR-574-5p	-5.81	0.01	-2.03	Tobacco smoke-cRaf male	cRaf smoke male vs cRaf sham male
miR-667-3p	-6.59	0	-2.14	Tobacco smoke-cRaf male	cRaf smoke male vs cRaf sham male
miR-669c-5p	4.13	0	2.36	the combined effect-male	cRaf smoke male vs WT sham male
miR-677-5p	-15.4	0	-2.84	Tobacco smoke-WT male	WT smoke male vs WT sham male
miR-690	5.22	0.02	2.26	Tobacco smoke-cRaf male	cRaf smoke male vs cRaf sham male
miR-691	-8.52	0	-2.04	Tobacco smoke-cRaf male	cRaf smoke male vs cRaf sham male
miR-693-3p	4.14	0	2.71	Tobacco smoke-cRaf male	cRaf smoke male vs cRaf sham male
miR-700-3p	-7.44	0	-3.1	the combined effect-female	cRaf smoke female vs WT sham female
miR-705	-7.93	0	-2.34	the combined effect-male	cRaf smoke male vs WT sham male
miR-711	-9.99	0	-2.65	the combined effect-male	cRaf smoke male vs WT sham male
miR-743b-3p	-17.91	0	-11.86	Tobacco smoke-cRaf female	cRaf smoke female vs cRaf sham female
miR-93-5p	4.15	0	2.14	the combined effect-male	cRaf smoke male vs WT sham male
miR-99b-5p	6.13	0	2.11	the combined effect-male	cRaf smoke male vs WT sham male

## Sheet: 17 common DEGs
gene	Fold change
	cRaf male	cRaf female	WT male	WT female
Akr1b8	2.22	-	2.79	2.88
Arntl	-	-4	-4.34783	-
AU040972	3	-	3.23	3.09
Cyp1a1	16.7	14.63	13.99	24.13
Cyp1b1	11.21	8.04	11.11	11.4
Dbp	5.61	11.95	6	-
Dcdc2a	-2.08333	-2.5641	-2.5641	-
Hlf	2.45	-	3.04	2.16
Nqo1	2.66	2.04	2.81	3.84
Nr1d1	2.54	-	2.89	-
Nr1d2	2.66	3.23	2.51	2.36
Per2	-	2.78	2.46	-
Per3	2.07	3.1	2.37	-
Retnla	2.76	-	3.06	-
Slc39a2	-	2.03	2.56	-
Spon2	-3.44828	-3.0303	-3.44828	-
Tspan4	2.82	2.98	2.26	2.71

## Sheet: 65 common DEGs
Gene Symbol	Gene name	P value	FDR	FC	Effect	Comparison
Afp	alpha fetoprotein	0	0.01	5.38	the combined effect-male	cRaf smoke male vs WT sham male
Afp	alpha fetoprotein	0	0.01	5.99	the combined effect-female	cRaf smoke female vs WT sham female
Akr1b8	aldo-keto reductase family 1, member B8	0	0	2.51	the combined effect-female	cRaf smoke female vs WT sham female
Akr1b8	aldo-keto reductase family 1, member B8	0	0	2.8	the combined effect-male	cRaf smoke male vs WT sham male
Akr1c19	aldo-keto reductase family 1, member C19	0.02	0.04	2.1	the combined effect-male	cRaf smoke male vs WT sham male
Akr1c19	aldo-keto reductase family 1, member C19	0.02	0.03	3.06	the combined effect-female	cRaf smoke female vs WT sham female
Areg	amphiregulin	0.01	0.02	3.52	the combined effect-female	cRaf smoke female vs WT sham female
Areg	amphiregulin	0	0.01	3.74	the combined effect-male	cRaf smoke male vs WT sham male
Arnt2	aryl hydrocarbon receptor nuclear translocator 2	0.02	0.02	3.45	the combined effect-female	cRaf smoke female vs WT sham female
Arnt2	aryl hydrocarbon receptor nuclear translocator 2	0.03	0.05	3.69	the combined effect-male	cRaf smoke male vs WT sham male
Arntl	aryl hydrocarbon receptor nuclear translocator-like	0.02	0.04	-3.33333	the combined effect-male	cRaf smoke male vs WT sham male
Arntl	aryl hydrocarbon receptor nuclear translocator-like	0.01	0.02	-2.85714	the combined effect-female	cRaf smoke female vs WT sham female
Atp13a4	ATPase type 13A4	0.01	0.01	4.3	the combined effect-female	cRaf smoke female vs WT sham female
Atp13a4	ATPase type 13A4	0	0.01	4.41	the combined effect-male	cRaf smoke male vs WT sham male
Atp6v0d2	ATPase, H+ transporting, lysosomal V0 subunit D2	0	0.01	2.75	the combined effect-male	cRaf smoke male vs WT sham male
Atp6v0d2	ATPase, H+ transporting, lysosomal V0 subunit D2	0	0	3.16	the combined effect-female	cRaf smoke female vs WT sham female
Cbln1	cerebellin 1 precursor protein	0.01	0.02	5.08	the combined effect-female	cRaf smoke female vs WT sham female
Cbln1	cerebellin 1 precursor protein	0	0.01	7.55	the combined effect-male	cRaf smoke male vs WT sham male
Ccl6	chemokine (C-C motif) ligand 6	0	0.01	2.24	the combined effect-male	cRaf smoke male vs WT sham male
Ccl6	chemokine (C-C motif) ligand 6	0	0	3	the combined effect-female	cRaf smoke female vs WT sham female
Cd177	CD177 antigen	0.01	0.02	3.59	the combined effect-male	cRaf smoke male vs WT sham male
Cd177	CD177 antigen	0.01	0.01	3.76	the combined effect-female	cRaf smoke female vs WT sham female
Cd200r4	CD200 receptor 4	0.01	0.01	2.68	the combined effect-female	cRaf smoke female vs WT sham female
Cd200r4	CD200 receptor 4	0	0.01	2.91	the combined effect-male	cRaf smoke male vs WT sham male
Cfi	complement component factor i	0	0.01	2.49	the combined effect-male	cRaf smoke male vs WT sham male
Cfi	complement component factor i	0.01	0.02	4.16	the combined effect-female	cRaf smoke female vs WT sham female
Cldn2	claudin 2	0.01	0.02	6.05	the combined effect-female	cRaf smoke female vs WT sham female
Cldn2	claudin 2	0	0.01	13.4	the combined effect-male	cRaf smoke male vs WT sham male
Clec4n	C-type lectin domain family 4, member n	0	0.01	2.55	the combined effect-male	cRaf smoke male vs WT sham male
Clec4n	C-type lectin domain family 4, member n	0.01	0.01	3.3	the combined effect-female	cRaf smoke female vs WT sham female
Ctsk	cathepsin K	0	0.02	2.99	the combined effect-male	cRaf smoke male vs WT sham male
Ctsk	cathepsin K	0	0.01	3.02	the combined effect-female	cRaf smoke female vs WT sham female
Cyp1a1	cytochrome P450, family 1, subfamily a, polypeptide 1	0	0	13.01	the combined effect-male	cRaf smoke male vs WT sham male
Cyp1a1	cytochrome P450, family 1, subfamily a, polypeptide 1	0	0.01	17.57	the combined effect-female	cRaf smoke female vs WT sham female
Cyp1b1	cytochrome P450, family 1, subfamily b, polypeptide 1	0	0.01	8.69	the combined effect-female	cRaf smoke female vs WT sham female
Cyp1b1	cytochrome P450, family 1, subfamily b, polypeptide 1	0	0	10.96	the combined effect-male	cRaf smoke male vs WT sham male
Dbp	D site albumin promoter binding protein	0	0.01	3.66	the combined effect-female	cRaf smoke female vs WT sham female
Dbp	D site albumin promoter binding protein	0.01	0.02	3.91	the combined effect-male	cRaf smoke male vs WT sham male
Dcdc2a	doublecortin domain containing 2a	0	0	-2.85714	the combined effect-male	cRaf smoke male vs WT sham male
Dcdc2a	doublecortin domain containing 2a	0	0.01	-2.77778	the combined effect-female	cRaf smoke female vs WT sham female
Dlk1	delta-like 1 homolog (Drosophila)	0	0.01	8.21	the combined effect-female	cRaf smoke female vs WT sham female
Dlk1	delta-like 1 homolog (Drosophila)	0	0.01	23.14	the combined effect-male	cRaf smoke male vs WT sham male
Dmkn	dermokine	0	0.01	2.23	the combined effect-male	cRaf smoke male vs WT sham male
Dmkn	dermokine	0	0.01	2.42	the combined effect-female	cRaf smoke female vs WT sham female
Ereg	epiregulin	0	0.01	9.88	the combined effect-female	cRaf smoke female vs WT sham female
Ereg	epiregulin	0	0.02	27.4	the combined effect-male	cRaf smoke male vs WT sham male
Fetub	fetuin beta	0	0.02	2.99	the combined effect-male	cRaf smoke male vs WT sham male
Fetub	fetuin beta	0.02	0.02	3.76	the combined effect-female	cRaf smoke female vs WT sham female
Fgg	fibrinogen gamma chain	0.01	0.01	4.08	the combined effect-female	cRaf smoke female vs WT sham female
Fgg	fibrinogen gamma chain	0.01	0.02	7.69	the combined effect-male	cRaf smoke male vs WT sham male
Gjb3	gap junction protein, beta 3	0.02	0.02	2.69	the combined effect-female	cRaf smoke female vs WT sham female
Gjb3	gap junction protein, beta 3	0	0.01	4.13	the combined effect-male	cRaf smoke male vs WT sham male
Gjb4	gap junction protein, beta 4	0.01	0.02	2.55	the combined effect-male	cRaf smoke male vs WT sham male
Gjb4	gap junction protein, beta 4	0	0.01	3.75	the combined effect-female	cRaf smoke female vs WT sham female
Gkn2	gastrokine 2	0.01	0.02	8.3	the combined effect-female	cRaf smoke female vs WT sham female
Gkn2	gastrokine 2	0	0.01	28.16	the combined effect-male	cRaf smoke male vs WT sham male
Golm1	golgi membrane protein 1	0	0	2.23	the combined effect-male	cRaf smoke male vs WT sham male
Golm1	golgi membrane protein 1	0	0.01	2.62	the combined effect-female	cRaf smoke female vs WT sham female
Gpnmb	glycoprotein (transmembrane) nmb	0	0.01	2.57	the combined effect-male	cRaf smoke male vs WT sham male
Gpnmb	glycoprotein (transmembrane) nmb	0	0	3.11	the combined effect-female	cRaf smoke female vs WT sham female
Gzme	granzyme E	0.02	0.03	10.05	the combined effect-female	cRaf smoke female vs WT sham female
Gzme	granzyme E	0	0.01	81.32	the combined effect-male	cRaf smoke male vs WT sham male
Hgfac	hepatocyte growth factor activator	0.01	0.02	3.06	the combined effect-female	cRaf smoke female vs WT sham female
Hgfac	hepatocyte growth factor activator	0	0.01	3.12	the combined effect-male	cRaf smoke male vs WT sham male
Iglc1	immunoglobulin lambda constant 1	0.01	0.02	-2.5641	the combined effect-male	cRaf smoke male vs WT sham male
Iglc1	immunoglobulin lambda constant 1	0.03	0.03	-2.08333	the combined effect-female	cRaf smoke female vs WT sham female
Itih4	inter alpha-trypsin inhibitor, heavy chain 4	0	0.01	3.04	the combined effect-female	cRaf smoke female vs WT sham female
Itih4	inter alpha-trypsin inhibitor, heavy chain 4	0	0.01	3.44	the combined effect-male	cRaf smoke male vs WT sham male
Lrg1	leucine-rich alpha-2-glycoprotein 1	0.01	0.02	2.46	the combined effect-female	cRaf smoke female vs WT sham female
Lrg1	leucine-rich alpha-2-glycoprotein 1	0	0.01	2.71	the combined effect-male	cRaf smoke male vs WT sham male
Mal	myelin and lymphocyte protein, T cell differentiation protein	0	0.01	2.12	the combined effect-male	cRaf smoke male vs WT sham male
Mal	myelin and lymphocyte protein, T cell differentiation protein	0.01	0.02	2.35	the combined effect-female	cRaf smoke female vs WT sham female
Malt1	MALT1 paracaspase	0	0.01	2.22	the combined effect-male	cRaf smoke male vs WT sham male
Malt1	MALT1 paracaspase	0	0.01	2.91	the combined effect-female	cRaf smoke female vs WT sham female
Mcoln3	mucolipin 3	0	0	2.91	the combined effect-female	cRaf smoke female vs WT sham female
Mcoln3	mucolipin 3	0.01	0.02	2.94	the combined effect-male	cRaf smoke male vs WT sham male
Meg3	maternally expressed 3	0.01	0.02	3.76	the combined effect-female	cRaf smoke female vs WT sham female
Meg3	maternally expressed 3	0	0.01	4.24	the combined effect-male	cRaf smoke male vs WT sham male
Mmp9	matrix metallopeptidase 9	0.01	0.02	-2.7027	the combined effect-male	cRaf smoke male vs WT sham male
Mmp9	matrix metallopeptidase 9	0.03	0.03	-2.32558	the combined effect-female	cRaf smoke female vs WT sham female
Myh7	myosin, heavy polypeptide 7, cardiac muscle, beta	0	0	2.18	the combined effect-male	cRaf smoke male vs WT sham male
Myh7	myosin, heavy polypeptide 7, cardiac muscle, beta	0.01	0.02	2.66	the combined effect-female	cRaf smoke female vs WT sham female
Nipal1	NIPA-like domain containing 1	0.04	0.05	2.27	the combined effect-female	cRaf smoke female vs WT sham female
Nipal1	NIPA-like domain containing 1	0	0.01	2.78	the combined effect-male	cRaf smoke male vs WT sham male
Npas2	neuronal PAS domain protein 2	0.01	0.02	-6.66667	the combined effect-female	cRaf smoke female vs WT sham female
Npas2	neuronal PAS domain protein 2	0.02	0.04	-5	the combined effect-male	cRaf smoke male vs WT sham male
Nqo1	NAD(P)H dehydrogenase, quinone 1	0	0.01	2.55	the combined effect-male	cRaf smoke male vs WT sham male
Nqo1	NAD(P)H dehydrogenase, quinone 1	0	0.01	2.67	the combined effect-female	cRaf smoke female vs WT sham female
Nr1d2	nuclear receptor subfamily 1, group D, member 2	0	0.01	2.24	the combined effect-female	cRaf smoke female vs WT sham female
Nr1d2	nuclear receptor subfamily 1, group D, member 2	0.01	0.02	2.44	the combined effect-male	cRaf smoke male vs WT sham male
Pbld2	phenazine biosynthesis-like protein domain containing 2	0	0.02	2.49	the combined effect-male	cRaf smoke male vs WT sham male
Pbld2	phenazine biosynthesis-like protein domain containing 2	0.01	0.02	3.09	the combined effect-female	cRaf smoke female vs WT sham female
Piwil4	piwi-like RNA-mediated gene silencing 4	0	0.01	2.73	the combined effect-male	cRaf smoke male vs WT sham male
Piwil4	piwi-like RNA-mediated gene silencing 4	0.01	0.02	3.96	the combined effect-female	cRaf smoke female vs WT sham female
Proz	protein Z, vitamin K-dependent plasma glycoprotein	0	0	3.34	the combined effect-female	cRaf smoke female vs WT sham female
Proz	protein Z, vitamin K-dependent plasma glycoprotein	0	0.01	4.26	the combined effect-male	cRaf smoke male vs WT sham male
Ptprn	protein tyrosine phosphatase, receptor type, N	0.02	0.02	3.09	the combined effect-female	cRaf smoke female vs WT sham female
Ptprn	protein tyrosine phosphatase, receptor type, N	0	0.01	3.4	the combined effect-male	cRaf smoke male vs WT sham male
Ptprn2	protein tyrosine phosphatase, receptor type, N polypeptide 2	0.01	0.02	2.62	the combined effect-male	cRaf smoke male vs WT sham male
Ptprn2	protein tyrosine phosphatase, receptor type, N polypeptide 2	0.04	0.04	2.89	the combined effect-female	cRaf smoke female vs WT sham female
Rap1gap	Rap1 GTPase-activating protein	0	0.01	2.77	the combined effect-male	cRaf smoke male vs WT sham male
Rap1gap	Rap1 GTPase-activating protein	0.01	0.02	3.03	the combined effect-female	cRaf smoke female vs WT sham female
Rptn	repetin	0.03	0.05	-5.55556	the combined effect-male	cRaf smoke male vs WT sham male
Rptn	repetin	0	0	-2.27273	the combined effect-female	cRaf smoke female vs WT sham female
S100a14	S100 calcium binding protein A14	0.01	0.01	3.1	the combined effect-female	cRaf smoke female vs WT sham female
S100a14	S100 calcium binding protein A14	0.01	0.02	6.38	the combined effect-male	cRaf smoke male vs WT sham male
Sgpp2	sphingosine-1-phosphate phosphotase 2	0	0.01	2.45	the combined effect-male	cRaf smoke male vs WT sham male
Sgpp2	sphingosine-1-phosphate phosphotase 2	0.01	0.02	2.95	the combined effect-female	cRaf smoke female vs WT sham female
Shmt1	serine hydroxymethyltransferase 1 (soluble)	0.03	0.05	2.68	the combined effect-male	cRaf smoke male vs WT sham male
Shmt1	serine hydroxymethyltransferase 1 (soluble)	0.01	0.02	3.2	the combined effect-female	cRaf smoke female vs WT sham female
Slc26a4	solute carrier family 26, member 4	0.02	0.03	2.56	the combined effect-female	cRaf smoke female vs WT sham female
Slc26a4	solute carrier family 26, member 4	0.01	0.02	3.1	the combined effect-male	cRaf smoke male vs WT sham male
Slc39a2	solute carrier family 39 (zinc transporter), member 2	0	0.01	3.61	the combined effect-male	cRaf smoke male vs WT sham male
Slc39a2	solute carrier family 39 (zinc transporter), member 2	0	0	3.67	the combined effect-female	cRaf smoke female vs WT sham female
Spon2	spondin 2, extracellular matrix protein	0.01	0.02	-3.84615	the combined effect-female	cRaf smoke female vs WT sham female
Spon2	spondin 2, extracellular matrix protein	0	0.01	-3.44828	the combined effect-male	cRaf smoke male vs WT sham male
St8sia6	ST8 alpha-N-acetyl-neuraminide alpha-2,8-sialyltransferase 6	0.01	0.02	3.42	the combined effect-male	cRaf smoke male vs WT sham male
St8sia6	ST8 alpha-N-acetyl-neuraminide alpha-2,8-sialyltransferase 6	0.01	0.02	4.12	the combined effect-female	cRaf smoke female vs WT sham female
Tc2n	tandem C2 domains, nuclear	0.03	0.03	3.12	the combined effect-female	cRaf smoke female vs WT sham female
Tc2n	tandem C2 domains, nuclear	0	0.01	3.18	the combined effect-male	cRaf smoke male vs WT sham male
Tmem213	transmembrane protein 213	0.02	0.03	3.69	the combined effect-female	cRaf smoke female vs WT sham female
Tmem213	transmembrane protein 213	0	0.01	4.11	the combined effect-male	cRaf smoke male vs WT sham male
Tnfsf9	tumor necrosis factor (ligand) superfamily, member 9	0	0.01	2.73	the combined effect-male	cRaf smoke male vs WT sham male
Tnfsf9	tumor necrosis factor (ligand) superfamily, member 9	0.03	0.04	3.6	the combined effect-female	cRaf smoke female vs WT sham female
Tspan4	tetraspanin 4	0.01	0.02	2.37	the combined effect-male	cRaf smoke male vs WT sham male
Tspan4	tetraspanin 4	0	0	3.01	the combined effect-female	cRaf smoke female vs WT sham female
Vcpkmt	valosin containing protein lysine (K) methyltransferase	0.01	0.02	2.25	the combined effect-male	cRaf smoke male vs WT sham male
Vcpkmt	valosin containing protein lysine (K) methyltransferase	0	0	3.13	the combined effect-female	cRaf smoke female vs WT sham female
Wfdc21	WAP four-disulfide core domain 21	0.01	0.02	2.09	the combined effect-male	cRaf smoke male vs WT sham male
Wfdc21	WAP four-disulfide core domain 21	0.01	0.01	2.5	the combined effect-female	cRaf smoke female vs WT sham female

## Sheet: let-7
WT sham female vs WT sham male
ID	Mean	-LOG(P-value)	FDR UP	FDR DOWN
mmu-let-7c-5p	1.69685	3.42952	0.00307358	0.0031222
mmu-let-7d-5p	1.64226	3.63773	0.00307869	0.0031222
mmu-let-7f--5p	1.52081	1.90213	0.0897761	0.0892028
mmu-let-7i-5p	1.5424	2.12931	0.0050595	0.00517978
cRaf sham female vs cRaf sham male
ID	Mean	-LOG(P-value)	FDR UP	FDR DOWN
mmu-let-7c-5p	1.064	>0.05	>0.05	>0.05
mmu-let-7d-5p	1.26336	1.37825	0.0241331	0.0242585
mmu-let-7f--5p	0.939342	-1.71673	0.0178656	0.0180704
mmu-let-7i-5p	1.99184	4.11401	0.00863724	0.0087396
cRaf smoke female vs cRaf smoke male
ID	Mean	-LOG(P-value)	FDR UP	FDR DOWN
mmu-let-7c-5p	0.632929	-3.46028	0.0409008	0.0409699
mmu-let-7d-5p	0.60277	-3.74915	0.103127	0.129141
mmu-let-7f--5p	0.383312	-7.14656	0.00802047	0.00814075
mmu-let-7i-5p	0.257445	-6.47544	0.0128676	0.0131132

## Sheet: Per2 and Hlf
Per2: Signal intensity
cRaf sham female	WT sham female	cRaf sham male	WT sham male
333.5±114.39	491.9±67.88	605.0±240.79	489.9±218.50
Hlf: Signal intensity
cRaf sham female	WT sham female	cRaf sham male	WT sham male
153.5±40.83	264.4±58.96	260.5±134.42	244.1±88.36
