# Supplementary material for: Sex differences in the tumor promoting effects of tobacco smoke in a cRaf transgenic lung cancer disease model
Source: Arch Toxicol. 2024 Jan 21;98(3):957–83. doi: 10.1007/s00204-023-03671-5 (PMC10861769; doi:10.1007/s00204-023-03671-5)
Supplement: Supplementary file 6 — Supplementary file6 (XLSX 121 KB) [file 204_2023_3671_MOESM6_ESM.xlsx]

## Sheet: README
Supplementary Table S4. Enriched GO terms for DEGs based on annotations by the Metascape software.
Sheet: Tobacco smoke: the
GO enrichment analysis of 60 DEGs following tobacco smoke exposure.
Sheet: WT
GO enrichment analysis of DEGs following tobacco smoke exposure in WT mice.
Sheet: Combined-female
GO enrichment analysis of female-specific 76 DEGs in tobacco smoke exposed cRaf female mice.
Sheet: Combined-65 DEGs
GO enrichment analysis of 65 common DEGs in tobacco smoke exposed cRaf female and male mice.
Sheet: Combined-33 DEGs
GO enrichment analysis of 33 DEGs uniquely regulated in tobacco smoke exposed cRaf mice.
Sheet: Female smoker-up
GO enrichment analysis of 460 DEGs uniquely upregulated in female smoking LC patients
Sheet: Female smoker-down
GO enrichment analysis of 145 DEGs uniquely downregulated in female smoking LC patients

## Sheet: Tobacco smoke
GroupID	Category	Term	Description	LogP	Log(q-value)	InTerm_InList	Genes	Symbols
1_Member	GO Biological Processes	GO:0007623	circadian rhythm	-11.0091	-6.95828	10/146	11865,13170,18030,18143,18627,18628,108155,217166,225876,353187	Arntl,Dbp,Nfil3,Npas2,Per2,Per3,Ogt,Nr1d1,Kdm2a,Nr1d2
1_Member	GO Biological Processes	GO:0010817	regulation of hormone levels	-3.42432	-0.187506	8/629	11535,11865,13038,13076,13078,18627,217166,223527	Adm,Arntl,Ctsk,Cyp1a1,Cyp1b1,Per2,Nr1d1,Eny2
1_Member	GO Biological Processes	GO:0032922	circadian regulation of gene expression	-8.80436	-5.09043	7/74	11865,18143,18627,18628,108155,217166,225876	Arntl,Npas2,Per2,Per3,Ogt,Nr1d1,Kdm2a
1_Member	GO Biological Processes	GO:0015980	energy derivation by oxidation of organic compounds	-1.43514	0	3/258	18627,84682,217166	Per2,Cox4i2,Nr1d1
1_Member	GO Biological Processes	GO:0016570	histone modification	-1.86971	0	4/325	18627,108155,223527,225876	Per2,Ogt,Eny2,Kdm2a
1_Member	GO Biological Processes	GO:0050795	regulation of behavior	-2.45918	0	3/107	18143,18628,217166	Npas2,Per3,Nr1d1
1_Member	GO Biological Processes	GO:0042752	regulation of circadian rhythm	-7.08894	-3.49994	7/130	11865,18143,18627,18628,217166,225876,353187	Arntl,Npas2,Per2,Per3,Nr1d1,Kdm2a,Nr1d2
1_Member	GO Biological Processes	GO:0120161	regulation of cold-induced thermogenesis	-3.09644	0	4/147	11865,18627,108155,217166	Arntl,Per2,Ogt,Nr1d1
1_Member	GO Biological Processes	GO:0070201	regulation of establishment of protein localization	-1.52491	0	5/615	11865,18627,108155,217166,223527	Arntl,Per2,Ogt,Nr1d1,Eny2
1_Member	GO Biological Processes	GO:0046883	regulation of hormone secretion	-1.81725	0	4/337	11865,18627,217166,223527	Arntl,Per2,Nr1d1,Eny2
1_Member	GO Biological Processes	GO:0050796	regulation of insulin secretion	-2.44942	0	4/221	11865,18627,217166,223527	Arntl,Per2,Nr1d1,Eny2
1_Member	GO Biological Processes	GO:0050767	regulation of neurogenesis	-1.33135	0	4/479	11865,18627,63953,217166	Arntl,Per2,Dusp10,Nr1d1
1_Member	GO Biological Processes	GO:0090276	regulation of peptide hormone secretion	-2.1776	0	4/264	11865,18627,217166,223527	Arntl,Per2,Nr1d1,Eny2
1_Member	GO Biological Processes	GO:0002791	regulation of peptide secretion	-2.14935	0	4/269	11865,18627,217166,223527	Arntl,Per2,Nr1d1,Eny2
1_Member	GO Biological Processes	GO:0090087	regulation of peptide transport	-2.13822	0	4/271	11865,18627,217166,223527	Arntl,Per2,Nr1d1,Eny2
1_Member	GO Biological Processes	GO:0050708	regulation of protein secretion	-1.82154	0	4/336	11865,18627,217166,223527	Arntl,Per2,Nr1d1,Eny2
1_Member	GO Biological Processes	GO:0051223	regulation of protein transport	-1.60345	0	5/586	11865,18627,108155,217166,223527	Arntl,Per2,Ogt,Nr1d1,Eny2
1_Member	GO Biological Processes	GO:1903530	regulation of secretion by cell	-1.31879	0	5/701	11865,18627,68891,217166,223527	Arntl,Per2,Cd177,Nr1d1,Eny2
1_Member	GO Biological Processes	GO:0048511	rhythmic process	-10.8483	-6.95828	12/275	11865,13170,18030,18143,18627,18628,21685,108155,217082,217166,225876,353187	Arntl,Dbp,Nfil3,Npas2,Per2,Per3,Tef,Ogt,Hlf,Nr1d1,Kdm2a,Nr1d2
1_Summary	GO Biological Processes	GO:0007623	circadian rhythm	-11.0091	-6.95828	10/146	11865,13170,18030,18143,18627,18628,108155,217166,225876,353187,21685,217082,11535,13038,13076,13078,223527,84682,63953,68891	Arntl,Dbp,Nfil3,Npas2,Per2,Per3,Ogt,Nr1d1,Kdm2a,Nr1d2,Tef,Hlf,Adm,Ctsk,Cyp1a1,Cyp1b1,Eny2,Cox4i2,Dusp10,Cd177
10_Member	GO Biological Processes	GO:0071356	cellular response to tumor necrosis factor	-2.06064	0	3/149	20308,114249,217166	Ccl9,Npnt,Nr1d1
10_Member	GO Biological Processes	GO:0051345	positive regulation of hydrolase activity	-1.66655	0	5/564	13038,19731,20308,114249,230379	Ctsk,Rgl1,Ccl9,Npnt,Acer2
10_Member	GO Biological Processes	GO:0034612	response to tumor necrosis factor	-1.89226	0	3/172	20308,114249,217166	Ccl9,Npnt,Nr1d1
10_Summary	GO Biological Processes	GO:0071356	cellular response to tumor necrosis factor	-2.06064	0	3/149	20308,114249,217166,13038,19731,230379	Ccl9,Npnt,Nr1d1,Ctsk,Rgl1,Acer2
11_Member	GO Biological Processes	GO:0050727	regulation of inflammatory response	-1.6354	0	4/383	63953,217166,239849,353187	Dusp10,Nr1d1,Cd200r4,Nr1d2
11_Member	GO Biological Processes	GO:0048871	multicellular organismal homeostasis	-1.38189	0	5/673	13038,16826,17684,217166,353187	Ctsk,Ldb2,Cited2,Nr1d1,Nr1d2
11_Member	GO Biological Processes	GO:0031348	negative regulation of defense response	-1.36227	0	3/276	63953,217166,353187	Dusp10,Nr1d1,Nr1d2
11_Member	GO Biological Processes	GO:0050728	negative regulation of inflammatory response	-1.98408	0	3/159	63953,217166,353187	Dusp10,Nr1d1,Nr1d2
11_Summary	GO Biological Processes	GO:0050728	negative regulation of inflammatory response	-1.98408	0	3/159	63953,217166,353187,239849,13038,16826,17684	Dusp10,Nr1d1,Nr1d2,Cd200r4,Ctsk,Ldb2,Cited2
12_Member	GO Biological Processes	GO:0009416	response to light stimulus	-1.86081	0	4/327	16328,18627,18628,195208	Cep250,Per2,Per3,Dcdc2a
12_Member	GO Biological Processes	GO:0009314	response to radiation	-1.43539	0	4/443	16328,18627,18628,195208	Cep250,Per2,Per3,Dcdc2a
12_Summary	GO Biological Processes	GO:0009416	response to light stimulus	-1.86081	0	4/327	16328,18627,18628,195208	Cep250,Per2,Per3,Dcdc2a
13_Member	GO Biological Processes	GO:0055082	cellular chemical homeostasis	-1.64613	0	5/571	13400,77573,108155,217166,242341	Dmpk,Vps33a,Ogt,Nr1d1,Atp6v0d2
13_Member	GO Biological Processes	GO:0022411	cellular component disassembly	-1.37795	0	3/272	77573,108155,320878	Vps33a,Ogt,Mical2
13_Member	GO Biological Processes	GO:0019725	cellular homeostasis	-1.36806	0	5/679	13400,77573,108155,217166,242341	Dmpk,Vps33a,Ogt,Nr1d1,Atp6v0d2
13_Summary	GO Biological Processes	GO:0055082	cellular chemical homeostasis	-1.64613	0	5/571	13400,77573,108155,217166,242341,320878	Dmpk,Vps33a,Ogt,Nr1d1,Atp6v0d2,Mical2
14_Member	GO Biological Processes	GO:0045229	external encapsulating structure organization	-1.36227	0	3/276	13078,17167,114249	Cyp1b1,Marco,Npnt
14_Member	GO Biological Processes	GO:0030198	extracellular matrix organization	-1.37007	0	3/274	13078,17167,114249	Cyp1b1,Marco,Npnt
14_Member	GO Biological Processes	GO:0043062	extracellular structure organization	-1.36227	0	3/276	13078,17167,114249	Cyp1b1,Marco,Npnt
14_Summary	GO Biological Processes	GO:0030198	extracellular matrix organization	-1.37007	0	3/274	13078,17167,114249	Cyp1b1,Marco,Npnt
2_Member	GO Biological Processes	GO:1903039	positive regulation of leukocyte cell-cell adhesion	-1.35453	0	3/278	20668,63953,235320	Sox13,Dusp10,Zbtb16
2_Member	GO Biological Processes	GO:0045596	negative regulation of cell differentiation	-1.72494	0	6/748	11865,20308,63953,77889,217166,235320	Arntl,Ccl9,Dusp10,Lbh,Nr1d1,Zbtb16
2_Member	GO Biological Processes	GO:0050867	positive regulation of cell activation	-1.47569	0	4/430	20668,63953,68891,235320	Sox13,Dusp10,Cd177,Zbtb16
2_Member	GO Biological Processes	GO:0045785	positive regulation of cell adhesion	-1.8128	0	5/517	17684,20668,63953,114249,235320	Cited2,Sox13,Dusp10,Npnt,Zbtb16
2_Member	GO Biological Processes	GO:0022409	positive regulation of cell-cell adhesion	-1.84757	0	4/330	17684,20668,63953,235320	Cited2,Sox13,Dusp10,Zbtb16
2_Member	GO Biological Processes	GO:1903708	positive regulation of hemopoiesis	-2.52135	0	4/211	20308,20668,63953,235320	Ccl9,Sox13,Dusp10,Zbtb16
2_Member	GO Biological Processes	GO:0002696	positive regulation of leukocyte activation	-1.54756	0	4/408	20668,63953,68891,235320	Sox13,Dusp10,Cd177,Zbtb16
2_Member	GO Biological Processes	GO:1902107	positive regulation of leukocyte differentiation	-2.52135	0	4/211	20308,20668,63953,235320	Ccl9,Sox13,Dusp10,Zbtb16
2_Member	GO Biological Processes	GO:0045621	positive regulation of lymphocyte differentiation	-2.13461	0	3/140	20668,63953,235320	Sox13,Dusp10,Zbtb16
2_Member	GO Biological Processes	GO:0050870	positive regulation of T cell activation	-1.4608	0	3/252	20668,63953,235320	Sox13,Dusp10,Zbtb16
2_Member	GO Biological Processes	GO:0045582	positive regulation of T cell differentiation	-2.2801	0	3/124	20668,63953,235320	Sox13,Dusp10,Zbtb16
2_Member	GO Biological Processes	GO:0050865	regulation of cell activation	-1.32318	0	5/699	20668,63953,68891,217166,235320	Sox13,Dusp10,Cd177,Nr1d1,Zbtb16
2_Member	GO Biological Processes	GO:0045598	regulation of fat cell differentiation	-4.15181	-0.659724	5/152	11865,20668,63953,217166,235320	Arntl,Sox13,Dusp10,Nr1d1,Zbtb16
2_Member	GO Biological Processes	GO:1903706	regulation of hemopoiesis	-1.42933	0	4/445	20308,20668,63953,235320	Ccl9,Sox13,Dusp10,Zbtb16
2_Member	GO Biological Processes	GO:0002694	regulation of leukocyte activation	-1.45367	0	5/643	20668,63953,68891,217166,235320	Sox13,Dusp10,Cd177,Nr1d1,Zbtb16
2_Member	GO Biological Processes	GO:1902105	regulation of leukocyte differentiation	-1.72671	0	4/359	20308,20668,63953,235320	Ccl9,Sox13,Dusp10,Zbtb16
2_Member	GO Biological Processes	GO:0045619	regulation of lymphocyte differentiation	-1.601	0	3/222	20668,63953,235320	Sox13,Dusp10,Zbtb16
2_Member	GO Biological Processes	GO:0045580	regulation of T cell differentiation	-1.78949	0	3/188	20668,63953,235320	Sox13,Dusp10,Zbtb16
2_Summary	GO Biological Processes	GO:0045598	regulation of fat cell differentiation	-4.15181	-0.659724	5/152	11865,20668,63953,217166,235320,20308,17684,114249,77889,68891	Arntl,Sox13,Dusp10,Nr1d1,Zbtb16,Ccl9,Cited2,Npnt,Lbh,Cd177
3_Member	GO Biological Processes	GO:0019730	antimicrobial humoral response	-1.91274	0	3/169	11535,100689,330122	Adm,Spon2,Cxcl3
3_Member	GO Biological Processes	GO:0071216	cellular response to biotic stimulus	-1.86971	0	4/325	100689,108155,217166,330122	Spon2,Ogt,Nr1d1,Cxcl3
3_Member	GO Biological Processes	GO:0071222	cellular response to lipopolysaccharide	-2.04732	0	4/288	100689,108155,217166,330122	Spon2,Ogt,Nr1d1,Cxcl3
3_Member	GO Biological Processes	GO:0071219	cellular response to molecule of bacterial origin	-1.99675	0	4/298	100689,108155,217166,330122	Spon2,Ogt,Nr1d1,Cxcl3
3_Member	GO Biological Processes	GO:0006959	humoral immune response	-1.41429	0	3/263	11535,100689,330122	Adm,Spon2,Cxcl3
3_Member	GO Biological Processes	GO:0032496	response to lipopolysaccharide	-4.05443	-0.641518	7/375	11535,18104,63953,100689,108155,217166,330122	Adm,Nqo1,Dusp10,Spon2,Ogt,Nr1d1,Cxcl3
3_Member	GO Biological Processes	GO:0002237	response to molecule of bacterial origin	-3.91425	-0.568285	7/395	11535,18104,63953,100689,108155,217166,330122	Adm,Nqo1,Dusp10,Spon2,Ogt,Nr1d1,Cxcl3
3_Summary	GO Biological Processes	GO:0032496	response to lipopolysaccharide	-4.05443	-0.641518	7/375	11535,18104,63953,100689,108155,217166,330122	Adm,Nqo1,Dusp10,Spon2,Ogt,Nr1d1,Cxcl3
4_Member	GO Biological Processes	GO:0043068	positive regulation of programmed cell death	-1.4761	0	5/634	11535,13038,13078,18104,235320	Adm,Ctsk,Cyp1b1,Nqo1,Zbtb16
4_Member	GO Biological Processes	GO:0009636	response to toxic substance	-2.22324	0	3/130	13076,13078,18104	Cyp1a1,Cyp1b1,Nqo1
4_Member	GO Biological Processes	GO:0009410	response to xenobiotic stimulus	-1.83015	0	4/334	13076,13078,18104,18143	Cyp1a1,Cyp1b1,Nqo1,Npas2
4_Member	GO Biological Processes	GO:0062197	cellular response to chemical stress	-1.37007	0	3/274	11865,13078,18104	Arntl,Cyp1b1,Nqo1
4_Member	GO Biological Processes	GO:0034599	cellular response to oxidative stress	-1.65277	0	3/212	11865,13078,18104	Arntl,Cyp1b1,Nqo1
4_Member	GO Biological Processes	GO:0042445	hormone metabolic process	-2.58172	0	4/203	11535,13038,13076,13078	Adm,Ctsk,Cyp1a1,Cyp1b1
4_Member	GO Biological Processes	GO:1901615	organic hydroxy compound metabolic process	-3.51537	-0.227398	7/459	13038,13076,13078,18104,18160,18627,230379	Ctsk,Cyp1a1,Cyp1b1,Nqo1,Npr1,Per2,Acer2
4_Member	GO Biological Processes	GO:0043065	positive regulation of apoptotic process	-1.50928	0	5/621	11535,13038,13078,18104,235320	Adm,Ctsk,Cyp1b1,Nqo1,Zbtb16
4_Member	GO Biological Processes	GO:0010942	positive regulation of cell death	-1.83111	0	6/708	11535,13038,13078,18104,230379,235320	Adm,Ctsk,Cyp1b1,Nqo1,Acer2,Zbtb16
4_Member	GO Biological Processes	GO:0008202	steroid metabolic process	-1.35068	0	3/279	11535,13076,13078	Adm,Cyp1a1,Cyp1b1
4_Summary	GO Biological Processes	GO:1901615	organic hydroxy compound metabolic process	-3.51537	-0.227398	7/459	13038,13076,13078,18104,18160,18627,230379,11535,235320,18143,11865	Ctsk,Cyp1a1,Cyp1b1,Nqo1,Npr1,Per2,Acer2,Adm,Zbtb16,Npas2,Arntl
5_Member	GO Biological Processes	GO:0030336	negative regulation of cell migration	-1.91989	0	4/314	13078,17684,63953,108155	Cyp1b1,Cited2,Dusp10,Ogt
5_Member	GO Biological Processes	GO:2000146	negative regulation of cell motility	-1.86081	0	4/327	13078,17684,63953,108155	Cyp1b1,Cited2,Dusp10,Ogt
5_Member	GO Biological Processes	GO:0040013	negative regulation of locomotion	-1.71489	0	4/362	13078,17684,63953,108155	Cyp1b1,Cited2,Dusp10,Ogt
5_Member	GO Biological Processes	GO:2000379	positive regulation of reactive oxygen species metabolic process	-2.85047	0	3/78	13078,68891,108155	Cyp1b1,Cd177,Ogt
5_Member	GO Biological Processes	GO:1903844	regulation of cellular response to transforming growth factor beta stimulus	-2.14315	0	3/139	17684,108155,114249	Cited2,Ogt,Npnt
5_Member	GO Biological Processes	GO:2000377	regulation of reactive oxygen species metabolic process	-1.96942	0	3/161	13078,68891,108155	Cyp1b1,Cd177,Ogt
5_Member	GO Biological Processes	GO:0017015	regulation of transforming growth factor beta receptor signaling pathway	-2.1692	0	3/136	17684,108155,114249	Cited2,Ogt,Npnt
5_Member	GO Biological Processes	GO:0090092	regulation of transmembrane receptor protein serine/threonine kinase signaling pathway	-1.374	0	3/273	17684,108155,114249	Cited2,Ogt,Npnt
5_Summary	GO Biological Processes	GO:2000379	positive regulation of reactive oxygen species metabolic process	-2.85047	0	3/78	13078,68891,108155,17684,114249,63953	Cyp1b1,Cd177,Ogt,Cited2,Npnt,Dusp10
6_Member	GO Biological Processes	GO:0097530	granulocyte migration	-2.50583	0	3/103	20308,68891,330122	Ccl9,Cd177,Cxcl3
6_Member	GO Biological Processes	GO:0050900	leukocyte migration	-1.51438	0	3/240	20308,68891,330122	Ccl9,Cd177,Cxcl3
6_Member	GO Biological Processes	GO:0097529	myeloid leukocyte migration	-2.12613	0	3/141	20308,68891,330122	Ccl9,Cd177,Cxcl3
6_Member	GO Biological Processes	GO:1990266	neutrophil migration	-2.6585	0	3/91	20308,68891,330122	Ccl9,Cd177,Cxcl3
6_Summary	GO Biological Processes	GO:1990266	neutrophil migration	-2.6585	0	3/91	20308,68891,330122	Ccl9,Cd177,Cxcl3
7_Member	GO Biological Processes	GO:0001838	embryonic epithelial tube formation	-1.99149	0	3/158	11535,17684,225876	Adm,Cited2,Kdm2a
7_Member	GO Biological Processes	GO:0072175	epithelial tube formation	-1.9478	0	3/164	11535,17684,225876	Adm,Cited2,Kdm2a
7_Member	GO Biological Processes	GO:0060562	epithelial tube morphogenesis	-1.68014	0	4/371	11535,17684,114249,225876	Adm,Cited2,Npnt,Kdm2a
7_Member	GO Biological Processes	GO:0016331	morphogenesis of embryonic epithelium	-1.8205	0	3/183	11535,17684,225876	Adm,Cited2,Kdm2a
7_Member	GO Biological Processes	GO:0061061	muscle structure development	-1.72678	0	5/544	11535,17684,109711,114249,217082	Adm,Cited2,Actn1,Npnt,Hlf
7_Member	GO Biological Processes	GO:0001843	neural tube closure	-2.40346	0	3/112	11535,17684,225876	Adm,Cited2,Kdm2a
7_Member	GO Biological Processes	GO:0021915	neural tube development	-1.73598	0	3/197	11535,17684,225876	Adm,Cited2,Kdm2a
7_Member	GO Biological Processes	GO:0001841	neural tube formation	-2.18691	0	3/134	11535,17684,225876	Adm,Cited2,Kdm2a
7_Member	GO Biological Processes	GO:0014020	primary neural tube formation	-2.32985	0	3/119	11535,17684,225876	Adm,Cited2,Kdm2a
7_Member	GO Biological Processes	GO:0060606	tube closure	-2.39264	0	3/113	11535,17684,225876	Adm,Cited2,Kdm2a
7_Member	GO Biological Processes	GO:0035148	tube formation	-1.83958	0	3/180	11535,17684,225876	Adm,Cited2,Kdm2a
7_Summary	GO Biological Processes	GO:0001843	neural tube closure	-2.40346	0	3/112	11535,17684,225876,109711,114249,217082	Adm,Cited2,Kdm2a,Actn1,Npnt,Hlf
8_Member	GO Biological Processes	GO:0008285	negative regulation of cell population proliferation	-2.30405	0	7/746	11535,13078,17684,18160,18627,63953,235320	Adm,Cyp1b1,Cited2,Npr1,Per2,Dusp10,Zbtb16
8_Member	GO Biological Processes	GO:1903522	regulation of blood circulation	-1.39796	0	3/267	11535,13400,18627	Adm,Dmpk,Per2
8_Summary	GO Biological Processes	GO:0008285	negative regulation of cell population proliferation	-2.30405	0	7/746	11535,13078,17684,18160,18627,63953,235320,13400	Adm,Cyp1b1,Cited2,Npr1,Per2,Dusp10,Zbtb16,Dmpk
9_Member	GO Biological Processes	GO:0010498	proteasomal protein catabolic process	-1.74266	0	4/355	11865,19359,217166,227619	Arntl,Rad23b,Nr1d1,Man1b1
9_Member	GO Biological Processes	GO:0030163	protein catabolic process	-2.24838	0	7/764	11865,13038,18104,19359,80879,217166,227619	Arntl,Ctsk,Nqo1,Rad23b,Slc16a3,Nr1d1,Man1b1
9_Member	GO Biological Processes	GO:0051603	proteolysis involved in protein catabolic process	-1.48875	0	5/629	11865,13038,19359,217166,227619	Arntl,Ctsk,Rad23b,Nr1d1,Man1b1
9_Member	GO Biological Processes	GO:0042176	regulation of protein catabolic process	-1.70708	0	4/364	11865,18104,19359,108155	Arntl,Nqo1,Rad23b,Ogt
9_Summary	GO Biological Processes	GO:0030163	protein catabolic process	-2.24838	0	7/764	11865,13038,18104,19359,80879,217166,227619,108155	Arntl,Ctsk,Nqo1,Rad23b,Slc16a3,Nr1d1,Man1b1,Ogt

## Sheet: WT
GroupID	Category	Term	Description	LogP	Log(q-value)	InTerm_InList	Genes	Symbols
1_Summary	GO Biological Processes	GO:0032922	circadian regulation of gene expression	-8.10378	-3.94618	6/72	11865,18627,18628,108155,217166,225876,13170,223527,13038,68891,84682,63953,230379	Arntl,Per2,Per3,Ogt,Nr1d1,Kdm2a,Dbp,Eny2,Ctsk,Cd177,Cox4i2,Dusp10,Acer2
1_Member	GO Biological Processes	GO:0032922	circadian regulation of gene expression	-8.10378	-3.94618	6/72	11865,18627,18628,108155,217166,225876	Arntl,Per2,Per3,Ogt,Nr1d1,Kdm2a
1_Member	GO Biological Processes	GO:0007623	circadian rhythm	-7.83512	-3.94618	7/140	11865,13170,18627,18628,108155,217166,225876	Arntl,Dbp,Per2,Per3,Ogt,Nr1d1,Kdm2a
1_Member	GO Biological Processes	GO:0048511	rhythmic process	-5.9468	-2.23395	7/265	11865,13170,18627,18628,108155,217166,225876	Arntl,Dbp,Per2,Per3,Ogt,Nr1d1,Kdm2a
1_Member	GO Biological Processes	GO:0042752	regulation of circadian rhythm	-5.16017	-1.57226	5/129	11865,18627,18628,217166,225876	Arntl,Per2,Per3,Nr1d1,Kdm2a
1_Member	GO Biological Processes	GO:0120161	regulation of cold-induced thermogenesis	-3.61486	-0.203041	4/147	11865,18627,108155,217166	Arntl,Per2,Ogt,Nr1d1
1_Member	GO Biological Processes	GO:0050796	regulation of insulin secretion	-3.18455	0	4/191	11865,18627,217166,223527	Arntl,Per2,Nr1d1,Eny2
1_Member	GO Biological Processes	GO:0090276	regulation of peptide hormone secretion	-2.8505	0	4/235	11865,18627,217166,223527	Arntl,Per2,Nr1d1,Eny2
1_Member	GO Biological Processes	GO:0002791	regulation of peptide secretion	-2.81695	0	4/240	11865,18627,217166,223527	Arntl,Per2,Nr1d1,Eny2
1_Member	GO Biological Processes	GO:0090087	regulation of peptide transport	-2.80375	0	4/242	11865,18627,217166,223527	Arntl,Per2,Nr1d1,Eny2
1_Member	GO Biological Processes	GO:0050708	regulation of protein secretion	-2.44054	0	4/305	11865,18627,217166,223527	Arntl,Per2,Nr1d1,Eny2
1_Member	GO Biological Processes	GO:0046883	regulation of hormone secretion	-2.4254	0	4/308	11865,18627,217166,223527	Arntl,Per2,Nr1d1,Eny2
1_Member	GO Biological Processes	GO:0051223	regulation of protein transport	-2.23832	0	5/558	11865,18627,108155,217166,223527	Arntl,Per2,Ogt,Nr1d1,Eny2
1_Member	GO Biological Processes	GO:0016570	histone modification	-2.21663	0	4/353	18627,108155,223527,225876	Per2,Ogt,Eny2,Kdm2a
1_Member	GO Biological Processes	GO:0070201	regulation of establishment of protein localization	-2.1471	0	5/587	11865,18627,108155,217166,223527	Arntl,Per2,Ogt,Nr1d1,Eny2
1_Member	GO Biological Processes	GO:0010817	regulation of hormone levels	-2.1229	0	5/595	11865,13038,18627,217166,223527	Arntl,Ctsk,Per2,Nr1d1,Eny2
1_Member	GO Biological Processes	GO:0031396	regulation of protein ubiquitination	-1.9819	0	3/218	18627,108155,225876	Per2,Ogt,Kdm2a
1_Member	GO Biological Processes	GO:1903530	regulation of secretion by cell	-1.87556	0	5/685	11865,18627,68891,217166,223527	Arntl,Per2,Cd177,Nr1d1,Eny2
1_Member	GO Biological Processes	GO:0015980	energy derivation by oxidation of organic compounds	-1.82716	0	3/249	18627,84682,217166	Per2,Cox4i2,Nr1d1
1_Member	GO Biological Processes	GO:0050767	regulation of neurogenesis	-1.81485	0	4/463	11865,18627,63953,217166	Arntl,Per2,Dusp10,Nr1d1
1_Member	GO Biological Processes	GO:1903320	regulation of protein modification by small protein conjugation or removal	-1.81336	0	3/252	18627,108155,225876	Per2,Ogt,Kdm2a
1_Member	GO Biological Processes	GO:0051046	regulation of secretion	-1.67479	0	5/771	11865,18627,68891,217166,223527	Arntl,Per2,Cd177,Nr1d1,Eny2
1_Member	GO Biological Processes	GO:0031400	negative regulation of protein modification process	-1.62259	0	4/530	18627,63953,108155,230379	Per2,Dusp10,Ogt,Acer2
1_Member	GO Biological Processes	GO:0051960	regulation of nervous system development	-1.54107	0	4/562	11865,18627,63953,217166	Arntl,Per2,Dusp10,Nr1d1
1_Member	GO Biological Processes	GO:0006091	generation of precursor metabolites and energy	-1.46651	0	3/343	18627,84682,217166	Per2,Cox4i2,Nr1d1
1_Member	GO Biological Processes	GO:0060284	regulation of cell development	-1.43362	0	4/608	11865,18627,63953,217166	Arntl,Per2,Dusp10,Nr1d1
2_Summary	GO Biological Processes	GO:0045598	regulation of fat cell differentiation	-4.8418	-1.3508	5/150	11865,20668,63953,217166,235320,17684,114249,20308,77889,68891,18160,18627	Arntl,Sox13,Dusp10,Nr1d1,Zbtb16,Cited2,Npnt,Ccl9,Lbh,Cd177,Npr1,Per2
2_Member	GO Biological Processes	GO:0045598	regulation of fat cell differentiation	-4.8418	-1.3508	5/150	11865,20668,63953,217166,235320	Arntl,Sox13,Dusp10,Nr1d1,Zbtb16
2_Member	GO Biological Processes	GO:0045582	positive regulation of T cell differentiation	-2.65307	0	3/125	20668,63953,235320	Sox13,Dusp10,Zbtb16
2_Member	GO Biological Processes	GO:0045621	positive regulation of lymphocyte differentiation	-2.51366	0	3/140	20668,63953,235320	Sox13,Dusp10,Zbtb16
2_Member	GO Biological Processes	GO:0045785	positive regulation of cell adhesion	-2.4026	0	5/510	17684,20668,63953,114249,235320	Cited2,Sox13,Dusp10,Npnt,Zbtb16
2_Member	GO Biological Processes	GO:0045596	negative regulation of cell differentiation	-2.3773	0	6/746	11865,20308,63953,77889,217166,235320	Arntl,Ccl9,Dusp10,Lbh,Nr1d1,Zbtb16
2_Member	GO Biological Processes	GO:0022409	positive regulation of cell-cell adhesion	-2.34739	0	4/324	17684,20668,63953,235320	Cited2,Sox13,Dusp10,Zbtb16
2_Member	GO Biological Processes	GO:0045580	regulation of T cell differentiation	-2.1571	0	3/188	20668,63953,235320	Sox13,Dusp10,Zbtb16
2_Member	GO Biological Processes	GO:1902107	positive regulation of leukocyte differentiation	-2.02587	0	3/210	20668,63953,235320	Sox13,Dusp10,Zbtb16
2_Member	GO Biological Processes	GO:1903708	positive regulation of hemopoiesis	-2.02587	0	3/210	20668,63953,235320	Sox13,Dusp10,Zbtb16
2_Member	GO Biological Processes	GO:0045619	regulation of lymphocyte differentiation	-1.96588	0	3/221	20668,63953,235320	Sox13,Dusp10,Zbtb16
2_Member	GO Biological Processes	GO:0050870	positive regulation of T cell activation	-1.84116	0	3/246	20668,63953,235320	Sox13,Dusp10,Zbtb16
2_Member	GO Biological Processes	GO:1903039	positive regulation of leukocyte cell-cell adhesion	-1.72586	0	3/272	20668,63953,235320	Sox13,Dusp10,Zbtb16
2_Member	GO Biological Processes	GO:0022407	regulation of cell-cell adhesion	-1.71331	0	4/497	17684,20668,63953,235320	Cited2,Sox13,Dusp10,Zbtb16
2_Member	GO Biological Processes	GO:0002694	regulation of leukocyte activation	-1.69222	0	5/763	20668,63953,68891,217166,235320	Sox13,Dusp10,Cd177,Nr1d1,Zbtb16
2_Member	GO Biological Processes	GO:0008285	negative regulation of cell population proliferation	-1.66831	0	5/774	17684,18160,18627,63953,235320	Cited2,Npr1,Per2,Dusp10,Zbtb16
2_Member	GO Biological Processes	GO:0002696	positive regulation of leukocyte activation	-1.62259	0	4/530	20668,63953,68891,235320	Sox13,Dusp10,Cd177,Zbtb16
2_Member	GO Biological Processes	GO:0050867	positive regulation of cell activation	-1.56842	0	4/551	20668,63953,68891,235320	Sox13,Dusp10,Cd177,Zbtb16
2_Member	GO Biological Processes	GO:1902105	regulation of leukocyte differentiation	-1.44755	0	3/349	20668,63953,235320	Sox13,Dusp10,Zbtb16
2_Member	GO Biological Processes	GO:1903037	regulation of leukocyte cell-cell adhesion	-1.38121	0	3/371	20668,63953,235320	Sox13,Dusp10,Zbtb16
2_Member	GO Biological Processes	GO:0050863	regulation of T cell activation	-1.36109	0	3/378	20668,63953,235320	Sox13,Dusp10,Zbtb16
3_Summary	GO Biological Processes	GO:0017015	regulation of transforming growth factor beta receptor signaling pathway	-2.5313	0	3/138	17684,108155,114249,20668,77573,109711,235320,63953,225876	Cited2,Ogt,Npnt,Sox13,Vps33a,Actn1,Zbtb16,Dusp10,Kdm2a
3_Member	GO Biological Processes	GO:0017015	regulation of transforming growth factor beta receptor signaling pathway	-2.5313	0	3/138	17684,108155,114249	Cited2,Ogt,Npnt
3_Member	GO Biological Processes	GO:1903844	regulation of cellular response to transforming growth factor beta stimulus	-2.50495	0	3/141	17684,108155,114249	Cited2,Ogt,Npnt
3_Member	GO Biological Processes	GO:0030097	hemopoiesis	-2.29428	0	6/776	17684,20668,77573,108155,109711,235320	Cited2,Sox13,Vps33a,Ogt,Actn1,Zbtb16
3_Member	GO Biological Processes	GO:0090092	regulation of transmembrane receptor protein serine/threonine kinase signaling pathway	-1.72168	0	3/273	17684,108155,114249	Cited2,Ogt,Npnt
3_Member	GO Biological Processes	GO:0030099	myeloid cell differentiation	-1.63395	0	3/295	17684,77573,109711	Cited2,Vps33a,Actn1
3_Member	GO Biological Processes	GO:0030336	negative regulation of cell migration	-1.5712	0	3/312	17684,63953,108155	Cited2,Dusp10,Ogt
3_Member	GO Biological Processes	GO:0090287	regulation of cellular response to growth factor stimulus	-1.55001	0	3/318	17684,108155,114249	Cited2,Ogt,Npnt
3_Member	GO Biological Processes	GO:2000146	negative regulation of cell motility	-1.52587	0	3/325	17684,63953,108155	Cited2,Dusp10,Ogt
3_Member	GO Biological Processes	GO:0040013	negative regulation of locomotion	-1.41377	0	3/360	17684,63953,108155	Cited2,Dusp10,Ogt
3_Member	GO Biological Processes	GO:0060562	epithelial tube morphogenesis	-1.38121	0	3/371	17684,114249,225876	Cited2,Npnt,Kdm2a
4_Summary	GO Biological Processes	GO:0071356	cellular response to tumor necrosis factor	-2.45402	0	3/147	20308,114249,217166,19731,230379,63953	Ccl9,Npnt,Nr1d1,Rgl1,Acer2,Dusp10
4_Member	GO Biological Processes	GO:0071356	cellular response to tumor necrosis factor	-2.45402	0	3/147	20308,114249,217166	Ccl9,Npnt,Nr1d1
4_Member	GO Biological Processes	GO:0034612	response to tumor necrosis factor	-2.28487	0	3/169	20308,114249,217166	Ccl9,Npnt,Nr1d1
4_Member	GO Biological Processes	GO:0051345	positive regulation of hydrolase activity	-1.58618	0	4/544	19731,20308,114249,230379	Rgl1,Ccl9,Npnt,Acer2
4_Member	GO Biological Processes	GO:0070372	regulation of ERK1 and ERK2 cascade	-1.52247	0	3/326	20308,63953,114249	Ccl9,Dusp10,Npnt
5_Summary	GO Biological Processes	GO:0009416	response to light stimulus	-2.3569	0	4/322	16328,18627,18628,195208,72982	Cep250,Per2,Per3,Dcdc2a,Tmem138
5_Member	GO Biological Processes	GO:0009416	response to light stimulus	-2.3569	0	4/322	16328,18627,18628,195208	Cep250,Per2,Per3,Dcdc2a
5_Member	GO Biological Processes	GO:0009314	response to radiation	-1.9224	0	4/430	16328,18627,18628,195208	Cep250,Per2,Per3,Dcdc2a
5_Member	GO Biological Processes	GO:0060271	cilium assembly	-1.56409	0	3/314	16328,72982,195208	Cep250,Tmem138,Dcdc2a
5_Member	GO Biological Processes	GO:0044782	cilium organization	-1.45698	0	3/346	16328,72982,195208	Cep250,Tmem138,Dcdc2a
6_Summary	GO Biological Processes	GO:0055082	cellular chemical homeostasis	-2.33199	0	5/530	13400,77573,108155,217166,242341,63953,100689,320878,239849	Dmpk,Vps33a,Ogt,Nr1d1,Atp6v0d2,Dusp10,Spon2,Mical2,Cd200r4
6_Member	GO Biological Processes	GO:0055082	cellular chemical homeostasis	-2.33199	0	5/530	13400,77573,108155,217166,242341	Dmpk,Vps33a,Ogt,Nr1d1,Atp6v0d2
6_Member	GO Biological Processes	GO:0032496	response to lipopolysaccharide	-2.1456	0	4/370	63953,100689,108155,217166	Dusp10,Spon2,Ogt,Nr1d1
6_Member	GO Biological Processes	GO:0002237	response to molecule of bacterial origin	-2.06293	0	4/391	63953,100689,108155,217166	Dusp10,Spon2,Ogt,Nr1d1
6_Member	GO Biological Processes	GO:0019725	cellular homeostasis	-2.01594	0	5/632	13400,77573,108155,217166,242341	Dmpk,Vps33a,Ogt,Nr1d1,Atp6v0d2
6_Member	GO Biological Processes	GO:0022411	cellular component disassembly	-1.74276	0	3/268	77573,108155,320878	Vps33a,Ogt,Mical2
6_Member	GO Biological Processes	GO:0071222	cellular response to lipopolysaccharide	-1.66889	0	3/286	100689,108155,217166	Spon2,Ogt,Nr1d1
6_Member	GO Biological Processes	GO:0071219	cellular response to molecule of bacterial origin	-1.63014	0	3/296	100689,108155,217166	Spon2,Ogt,Nr1d1
6_Member	GO Biological Processes	GO:0071216	cellular response to biotic stimulus	-1.53614	0	3/322	100689,108155,217166	Spon2,Ogt,Nr1d1
6_Member	GO Biological Processes	GO:0050727	regulation of inflammatory response	-1.39291	0	3/367	63953,217166,239849	Dusp10,Nr1d1,Cd200r4
7_Summary	GO Biological Processes	GO:0010498	proteasomal protein catabolic process	-2.12543	0	4/375	11865,19359,217166,227619,13038,108155	Arntl,Rad23b,Nr1d1,Man1b1,Ctsk,Ogt
7_Member	GO Biological Processes	GO:0010498	proteasomal protein catabolic process	-2.12543	0	4/375	11865,19359,217166,227619	Arntl,Rad23b,Nr1d1,Man1b1
7_Member	GO Biological Processes	GO:0051603	proteolysis involved in protein catabolic process	-2.02152	0	5/630	11865,13038,19359,217166,227619	Arntl,Ctsk,Rad23b,Nr1d1,Man1b1
7_Member	GO Biological Processes	GO:0030163	protein catabolic process	-1.71658	0	5/752	11865,13038,19359,217166,227619	Arntl,Ctsk,Rad23b,Nr1d1,Man1b1
7_Member	GO Biological Processes	GO:0043161	proteasome-mediated ubiquitin-dependent protein catabolic process	-1.50566	0	3/331	11865,19359,227619	Arntl,Rad23b,Man1b1
7_Member	GO Biological Processes	GO:0042176	regulation of protein catabolic process	-1.42897	0	3/355	11865,19359,108155	Arntl,Rad23b,Ogt
8_Summary	GO Biological Processes	GO:1901615	organic hydroxy compound metabolic process	-1.79629	0	4/469	13038,18160,18627,230379	Ctsk,Npr1,Per2,Acer2
8_Member	GO Biological Processes	GO:1901615	organic hydroxy compound metabolic process	-1.79629	0	4/469	13038,18160,18627,230379	Ctsk,Npr1,Per2,Acer2
9_Summary	GO Biological Processes	GO:0030111	regulation of Wnt signaling pathway	-1.54652	0	3/319	11865,20668,195208	Arntl,Sox13,Dcdc2a
9_Member	GO Biological Processes	GO:0030111	regulation of Wnt signaling pathway	-1.54652	0	3/319	11865,20668,195208	Arntl,Sox13,Dcdc2a

## Sheet: Combined-female
GroupID	Category	Term	Description	LogP	Log(q-value)	InTerm_InList	Genes	Symbols
1_Member	GO Biological Processes	GO:0034368	protein-lipid complex remodeling	-4.00368	-0.402769	3/25	11806,11812,16891	Apoa1,Apoc1,Lipg
1_Member	GO Biological Processes	GO:0034369	plasma lipoprotein particle remodeling	-4.00368	-0.402769	3/25	11806,11812,16891	Apoa1,Apoc1,Lipg
1_Member	GO Biological Processes	GO:0034367	protein-containing complex remodeling	-3.90154	-0.402769	3/27	11806,11812,16891	Apoa1,Apoc1,Lipg
1_Member	GO Biological Processes	GO:0006641	triglyceride metabolic process	-3.86775	-0.402769	4/72	11812,16891,20249,50790	Apoc1,Lipg,Scd1,Acsl4
1_Member	GO Biological Processes	GO:0071827	plasma lipoprotein particle organization	-3.45396	-0.220813	3/38	11806,11812,16891	Apoa1,Apoc1,Lipg
1_Member	GO Biological Processes	GO:0071825	protein-lipid complex subunit organization	-3.32467	-0.220813	3/42	11806,11812,16891	Apoa1,Apoc1,Lipg
1_Member	GO Biological Processes	GO:0019217	regulation of fatty acid metabolic process	-3.23975	-0.220813	4/105	11806,11812,50790,54140	Apoa1,Apoc1,Acsl4,Avpr1a
1_Member	GO Biological Processes	GO:0006639	acylglycerol metabolic process	-3.22423	-0.220813	4/106	11812,16891,20249,50790	Apoc1,Lipg,Scd1,Acsl4
1_Member	GO Biological Processes	GO:0006638	neutral lipid metabolic process	-3.19366	-0.220813	4/108	11812,16891,20249,50790	Apoc1,Lipg,Scd1,Acsl4
1_Member	GO Biological Processes	GO:0042304	regulation of fatty acid biosynthetic process	-3.15343	-0.218735	3/48	11806,11812,54140	Apoa1,Apoc1,Avpr1a
1_Member	GO Biological Processes	GO:0097006	regulation of plasma lipoprotein particle levels	-3.05149	-0.140278	3/52	11806,11812,16891	Apoa1,Apoc1,Lipg
1_Member	GO Biological Processes	GO:0062012	regulation of small molecule metabolic process	-2.66276	-0.00681795	6/368	11806,11812,14263,50790,54140,108155	Apoa1,Apoc1,Fmo5,Acsl4,Avpr1a,Ogt
1_Member	GO Biological Processes	GO:0030301	cholesterol transport	-2.66021	-0.00681795	3/71	11806,11812,16891	Apoa1,Apoc1,Lipg
1_Member	GO Biological Processes	GO:0032371	regulation of sterol transport	-2.64285	-0.00681795	3/72	11806,11812,16891	Apoa1,Apoc1,Lipg
1_Member	GO Biological Processes	GO:0032374	regulation of cholesterol transport	-2.64285	-0.00681795	3/72	11806,11812,16891	Apoa1,Apoc1,Lipg
1_Member	GO Biological Processes	GO:0010565	regulation of cellular ketone metabolic process	-2.60399	-0.00681795	4/156	11806,11812,50790,54140	Apoa1,Apoc1,Acsl4,Avpr1a
1_Member	GO Biological Processes	GO:0032368	regulation of lipid transport	-2.59396	-0.00681795	4/157	11806,11812,16891,50790	Apoa1,Apoc1,Lipg,Acsl4
1_Member	GO Biological Processes	GO:0015918	sterol transport	-2.59229	-0.00681795	3/75	11806,11812,16891	Apoa1,Apoc1,Lipg
1_Member	GO Biological Processes	GO:0015850	organic hydroxy compound transport	-2.5643	0	4/160	11806,11812,16891,80879	Apoa1,Apoc1,Lipg,Slc16a3
1_Member	GO Biological Processes	GO:0019216	regulation of lipid metabolic process	-2.54855	0	6/388	11806,11812,14263,20249,50790,54140	Apoa1,Apoc1,Fmo5,Scd1,Acsl4,Avpr1a
1_Member	GO Biological Processes	GO:0008610	lipid biosynthetic process	-2.52765	0	7/527	11806,16891,17001,20249,50790,56386,230379	Apoa1,Lipg,Ltc4s,Scd1,Acsl4,B4galt6,Acer2
1_Member	GO Biological Processes	GO:0044283	small molecule biosynthetic process	-2.38512	0	6/419	11806,13180,16891,17001,20249,230379	Apoa1,Pcbd1,Lipg,Ltc4s,Scd1,Acer2
1_Member	GO Biological Processes	GO:1905952	regulation of lipid localization	-2.3228	0	4/187	11806,11812,16891,50790	Apoa1,Apoc1,Lipg,Acsl4
1_Member	GO Biological Processes	GO:0046486	glycerolipid metabolic process	-2.12162	0	5/337	11806,11812,16891,20249,50790	Apoa1,Apoc1,Lipg,Scd1,Acsl4
1_Member	GO Biological Processes	GO:0006633	fatty acid biosynthetic process	-2.09484	0	3/113	16891,17001,20249	Lipg,Ltc4s,Scd1
1_Member	GO Biological Processes	GO:0019218	regulation of steroid metabolic process	-2.05358	0	3/117	11806,14263,20249	Apoa1,Fmo5,Scd1
1_Member	GO Biological Processes	GO:0072330	monocarboxylic acid biosynthetic process	-1.74896	0	3/152	16891,17001,20249	Lipg,Ltc4s,Scd1
1_Member	GO Biological Processes	GO:0008202	steroid metabolic process	-1.72567	0	4/280	11535,11806,11812,20249	Adm,Apoa1,Apoc1,Scd1
1_Member	GO Biological Processes	GO:0055088	lipid homeostasis	-1.57704	0	3/177	11806,16891,20249	Apoa1,Lipg,Scd1
1_Member	GO Biological Processes	GO:0006869	lipid transport	-1.53473	0	4/321	11806,11812,16891,50790	Apoa1,Apoc1,Lipg,Acsl4
1_Member	GO Biological Processes	GO:0045834	positive regulation of lipid metabolic process	-1.5102	0	3/188	11806,20249,54140	Apoa1,Scd1,Avpr1a
1_Member	GO Biological Processes	GO:0046890	regulation of lipid biosynthetic process	-1.41556	0	3/205	11806,11812,54140	Apoa1,Apoc1,Avpr1a
1_Member	GO Biological Processes	GO:0010876	lipid localization	-1.3872	0	4/358	11806,11812,16891,50790	Apoa1,Apoc1,Lipg,Acsl4
1_Member	GO Biological Processes	GO:0006631	fatty acid metabolic process	-1.32589	0	4/375	16891,17001,20249,50790	Lipg,Ltc4s,Scd1,Acsl4
1_Summary	GO Biological Processes	GO:0034368	protein-lipid complex remodeling	-4.00368	-0.402769	3/25	11806,11812,16891,20249,50790,54140,14263,108155,80879,17001,56386,230379,13180,11535	Apoa1,Apoc1,Lipg,Scd1,Acsl4,Avpr1a,Fmo5,Ogt,Slc16a3,Ltc4s,B4galt6,Acer2,Pcbd1,Adm
10_Member	GO Biological Processes	GO:0010633	negative regulation of epithelial cell migration	-2.6089	-0.00681795	3/74	20684,63953,105450	Sp100,Dusp10,Mmrn2
10_Member	GO Biological Processes	GO:0030336	negative regulation of cell migration	-2.25988	0	5/312	17684,20684,63953,105450,108155	Cited2,Sp100,Dusp10,Mmrn2,Ogt
10_Member	GO Biological Processes	GO:2000146	negative regulation of cell motility	-2.18637	0	5/325	17684,20684,63953,105450,108155	Cited2,Sp100,Dusp10,Mmrn2,Ogt
10_Member	GO Biological Processes	GO:0040013	negative regulation of locomotion	-2.00513	0	5/360	17684,20684,63953,105450,108155	Cited2,Sp100,Dusp10,Mmrn2,Ogt
10_Member	GO Biological Processes	GO:0010632	regulation of epithelial cell migration	-1.90038	0	4/248	13036,20684,63953,105450	Ctsh,Sp100,Dusp10,Mmrn2
10_Member	GO Biological Processes	GO:0050680	negative regulation of epithelial cell proliferation	-1.49854	0	3/190	63953,75745,105450	Dusp10,Rian,Mmrn2
10_Summary	GO Biological Processes	GO:0010633	negative regulation of epithelial cell migration	-2.6089	-0.00681795	3/74	20684,63953,105450,17684,108155,13036,75745	Sp100,Dusp10,Mmrn2,Cited2,Ogt,Ctsh,Rian
11_Member	GO Biological Processes	GO:0051345	positive regulation of hydrolase activity	-2.45171	0	7/544	11806,13036,19417,19731,20201,114249,230379	Apoa1,Ctsh,Rasgrf1,Rgl1,S100a8,Npnt,Acer2
11_Member	GO Biological Processes	GO:0046165	alcohol biosynthetic process	-2.25318	0	3/99	11806,13180,230379	Apoa1,Pcbd1,Acer2
11_Member	GO Biological Processes	GO:1901615	organic hydroxy compound metabolic process	-2.15108	0	6/469	11806,11812,13180,18160,70337,230379	Apoa1,Apoc1,Pcbd1,Npr1,Iyd,Acer2
11_Member	GO Biological Processes	GO:1901617	organic hydroxy compound biosynthetic process	-1.6156	0	3/171	11806,13180,230379	Apoa1,Pcbd1,Acer2
11_Member	GO Biological Processes	GO:0006066	alcohol metabolic process	-1.56071	0	4/315	11806,11812,13180,230379	Apoa1,Apoc1,Pcbd1,Acer2
11_Member	GO Biological Processes	GO:0010810	regulation of cell-substrate adhesion	-1.31567	0	3/225	11806,114249,230379	Apoa1,Npnt,Acer2
11_Summary	GO Biological Processes	GO:0051345	positive regulation of hydrolase activity	-2.45171	0	7/544	11806,13036,19417,19731,20201,114249,230379,13180,11812,18160,70337	Apoa1,Ctsh,Rasgrf1,Rgl1,S100a8,Npnt,Acer2,Pcbd1,Apoc1,Npr1,Iyd
12_Member	GO Biological Processes	GO:0072331	signal transduction by p53 class mediator	-2.42405	0	3/86	20684,68539,230379	Sp100,Tmem109,Acer2
12_Member	GO Biological Processes	GO:0032526	response to retinoic acid	-2.35518	0	3/91	13036,20684,230379	Ctsh,Sp100,Acer2
12_Member	GO Biological Processes	GO:0030162	regulation of proteolysis	-1.72324	0	7/751	13036,16425,16644,19359,20201,108155,230379	Ctsh,Itih2,Kng1,Rad23b,S100a8,Ogt,Acer2
12_Member	GO Biological Processes	GO:0052547	regulation of peptidase activity	-1.64453	0	5/445	13036,16425,16644,20201,230379	Ctsh,Itih2,Kng1,S100a8,Acer2
12_Member	GO Biological Processes	GO:0010952	positive regulation of peptidase activity	-1.55833	0	3/180	13036,20201,230379	Ctsh,S100a8,Acer2
12_Member	GO Biological Processes	GO:0045862	positive regulation of proteolysis	-1.39092	0	4/357	13036,20201,108155,230379	Ctsh,S100a8,Ogt,Acer2
12_Summary	GO Biological Processes	GO:0072331	signal transduction by p53 class mediator	-2.42405	0	3/86	20684,68539,230379,13036,16425,16644,19359,20201,108155	Sp100,Tmem109,Acer2,Ctsh,Itih2,Kng1,Rad23b,S100a8,Ogt
13_Member	GO Biological Processes	GO:0032890	regulation of organic acid transport	-2.39599	0	3/88	11847,50790,54140	Arg2,Acsl4,Avpr1a
13_Member	GO Biological Processes	GO:0044070	regulation of anion transport	-2.05358	0	3/117	11847,50790,54140	Arg2,Acsl4,Avpr1a
13_Member	GO Biological Processes	GO:0044703	multi-organism reproductive process	-1.58972	0	3/175	17684,50790,54140	Cited2,Acsl4,Avpr1a
13_Member	GO Biological Processes	GO:0044706	multi-multicellular organism process	-1.50435	0	3/189	17684,50790,54140	Cited2,Acsl4,Avpr1a
13_Summary	GO Biological Processes	GO:0032890	regulation of organic acid transport	-2.39599	0	3/88	11847,50790,54140,17684	Arg2,Acsl4,Avpr1a,Cited2
14_Member	GO Biological Processes	GO:0001823	mesonephros development	-2.22909	0	3/101	11847,114249,235320	Arg2,Npnt,Zbtb16
14_Member	GO Biological Processes	GO:0046634	regulation of alpha-beta T cell activation	-2.03354	0	3/119	11847,15505,235320	Arg2,Hsph1,Zbtb16
14_Member	GO Biological Processes	GO:0006937	regulation of muscle contraction	-1.64219	0	3/167	11847,13400,114249	Arg2,Dmpk,Npnt
14_Member	GO Biological Processes	GO:0001822	kidney development	-1.55198	0	4/317	11847,14537,114249,235320	Arg2,Gcnt1,Npnt,Zbtb16
14_Member	GO Biological Processes	GO:0072001	renal system development	-1.49278	0	4/331	11847,14537,114249,235320	Arg2,Gcnt1,Npnt,Zbtb16
14_Member	GO Biological Processes	GO:0001655	urogenital system development	-1.32939	0	4/374	11847,14537,114249,235320	Arg2,Gcnt1,Npnt,Zbtb16
14_Summary	GO Biological Processes	GO:0001823	mesonephros development	-2.22909	0	3/101	11847,114249,235320,15505,13400,14537	Arg2,Npnt,Zbtb16,Hsph1,Dmpk,Gcnt1
15_Member	GO Biological Processes	GO:0043086	negative regulation of catalytic activity	-1.98482	0	7/666	11806,11812,11847,16425,16644,63953,74191	Apoa1,Apoc1,Arg2,Itih2,Kng1,Dusp10,P2ry13
15_Member	GO Biological Processes	GO:0007162	negative regulation of cell adhesion	-1.5695	0	4/313	11806,11847,16644,230379	Apoa1,Arg2,Kng1,Acer2
15_Member	GO Biological Processes	GO:0051346	negative regulation of hydrolase activity	-1.35788	0	4/366	11806,11812,16425,16644	Apoa1,Apoc1,Itih2,Kng1
15_Summary	GO Biological Processes	GO:0043086	negative regulation of catalytic activity	-1.98482	0	7/666	11806,11812,11847,16425,16644,63953,74191,230379	Apoa1,Apoc1,Arg2,Itih2,Kng1,Dusp10,P2ry13,Acer2
16_Member	GO Biological Processes	GO:0051051	negative regulation of transport	-1.97402	0	6/512	11812,16790,20684,50790,108155,223527	Apoc1,Anpep,Sp100,Acsl4,Ogt,Eny2
16_Member	GO Biological Processes	GO:0007623	circadian rhythm	-1.84352	0	3/140	18030,108155,225876	Nfil3,Ogt,Kdm2a
16_Member	GO Biological Processes	GO:0051224	negative regulation of protein transport	-1.82713	0	3/142	20684,108155,223527	Sp100,Ogt,Eny2
16_Member	GO Biological Processes	GO:1904950	negative regulation of establishment of protein localization	-1.79513	0	3/146	20684,108155,223527	Sp100,Ogt,Eny2
16_Member	GO Biological Processes	GO:0051048	negative regulation of secretion	-1.41029	0	3/206	16790,50790,223527	Anpep,Acsl4,Eny2
16_Member	GO Biological Processes	GO:0016570	histone modification	-1.40596	0	4/353	75745,108155,223527,225876	Rian,Ogt,Eny2,Kdm2a
16_Member	GO Biological Processes	GO:1903828	negative regulation of protein localization	-1.33476	0	3/221	20684,108155,223527	Sp100,Ogt,Eny2
16_Summary	GO Biological Processes	GO:0051051	negative regulation of transport	-1.97402	0	6/512	11812,16790,20684,50790,108155,223527,18030,225876,75745	Apoc1,Anpep,Sp100,Acsl4,Ogt,Eny2,Nfil3,Kdm2a,Rian
17_Member	GO Biological Processes	GO:1901137	carbohydrate derivative biosynthetic process	-1.87614	0	6/538	11565,14537,18160,50790,56386,108155	Adssl1,Gcnt1,Npr1,Acsl4,B4galt6,Ogt
17_Member	GO Biological Processes	GO:0070085	glycosylation	-1.3642	0	3/215	14537,56386,108155	Gcnt1,B4galt6,Ogt
17_Summary	GO Biological Processes	GO:1901137	carbohydrate derivative biosynthetic process	-1.87614	0	6/538	11565,14537,18160,50790,56386,108155	Adssl1,Gcnt1,Npr1,Acsl4,B4galt6,Ogt
18_Member	GO Biological Processes	GO:0006470	protein dephosphorylation	-1.66954	0	3/163	24000,63953,240672	Ptpn21,Dusp10,Dusp5
18_Summary	GO Biological Processes	GO:0006470	protein dephosphorylation	-1.66954	0	3/163	24000,63953,240672	Ptpn21,Dusp10,Dusp5
19_Member	GO Biological Processes	GO:0019730	antimicrobial humoral response	-1.65577	0	3/165	11535,16644,100034251	Adm,Kng1,Wfdc17
19_Summary	GO Biological Processes	GO:0019730	antimicrobial humoral response	-1.65577	0	3/165	11535,16644,100034251	Adm,Kng1,Wfdc17
2_Member	GO Biological Processes	GO:0008285	negative regulation of cell population proliferation	-3.98902	-0.402769	11/774	11535,11847,12562,14623,17684,18160,20666,63953,75745,105450,235320	Adm,Arg2,Cdh5,Gjb6,Cited2,Npr1,Sox11,Dusp10,Rian,Mmrn2,Zbtb16
2_Member	GO Biological Processes	GO:0048762	mesenchymal cell differentiation	-1.58972	0	3/175	17684,20666,75745	Cited2,Sox11,Rian
2_Member	GO Biological Processes	GO:0050866	negative regulation of cell activation	-1.31567	0	3/225	11847,20666,75745	Arg2,Sox11,Rian
2_Summary	GO Biological Processes	GO:0008285	negative regulation of cell population proliferation	-3.98902	-0.402769	11/774	11535,11847,12562,14623,17684,18160,20666,63953,75745,105450,235320	Adm,Arg2,Cdh5,Gjb6,Cited2,Npr1,Sox11,Dusp10,Rian,Mmrn2,Zbtb16
20_Member	GO Biological Processes	GO:0009152	purine ribonucleotide biosynthetic process	-1.60906	0	3/172	11565,18160,50790	Adssl1,Npr1,Acsl4
20_Member	GO Biological Processes	GO:0006164	purine nucleotide biosynthetic process	-1.55218	0	3/181	11565,18160,50790	Adssl1,Npr1,Acsl4
20_Member	GO Biological Processes	GO:0009260	ribonucleotide biosynthetic process	-1.53396	0	3/184	11565,18160,50790	Adssl1,Npr1,Acsl4
20_Member	GO Biological Processes	GO:0072522	purine-containing compound biosynthetic process	-1.50435	0	3/189	11565,18160,50790	Adssl1,Npr1,Acsl4
20_Member	GO Biological Processes	GO:0046390	ribose phosphate biosynthetic process	-1.48133	0	3/193	11565,18160,50790	Adssl1,Npr1,Acsl4
20_Member	GO Biological Processes	GO:0009165	nucleotide biosynthetic process	-1.30163	0	3/228	11565,18160,50790	Adssl1,Npr1,Acsl4
20_Summary	GO Biological Processes	GO:0009152	purine ribonucleotide biosynthetic process	-1.60906	0	3/172	11565,18160,50790	Adssl1,Npr1,Acsl4
3_Member	GO Biological Processes	GO:0090287	regulation of cellular response to growth factor stimulus	-3.81458	-0.402769	7/318	12562,17684,20666,78558,105450,108155,114249	Cdh5,Cited2,Sox11,Htra3,Mmrn2,Ogt,Npnt
3_Member	GO Biological Processes	GO:0090092	regulation of transmembrane receptor protein serine/threonine kinase signaling pathway	-3.32996	-0.220813	6/273	12562,17684,20666,78558,108155,114249	Cdh5,Cited2,Sox11,Htra3,Ogt,Npnt
3_Member	GO Biological Processes	GO:0090100	positive regulation of transmembrane receptor protein serine/threonine kinase signaling pathway	-3.00895	-0.120009	4/121	12562,17684,20666,114249	Cdh5,Cited2,Sox11,Npnt
3_Member	GO Biological Processes	GO:0017015	regulation of transforming growth factor beta receptor signaling pathway	-2.79795	-0.0325379	4/138	17684,78558,108155,114249	Cited2,Htra3,Ogt,Npnt
3_Member	GO Biological Processes	GO:1903844	regulation of cellular response to transforming growth factor beta stimulus	-2.76373	-0.020916	4/141	17684,78558,108155,114249	Cited2,Htra3,Ogt,Npnt
3_Member	GO Biological Processes	GO:0007179	transforming growth factor beta receptor signaling pathway	-2.31581	0	3/94	12562,17684,114249	Cdh5,Cited2,Npnt
3_Member	GO Biological Processes	GO:0030510	regulation of BMP signaling pathway	-2.19393	0	3/104	12562,20666,78558	Cdh5,Sox11,Htra3
3_Member	GO Biological Processes	GO:0071560	cellular response to transforming growth factor beta stimulus	-1.88569	0	3/135	12562,17684,114249	Cdh5,Cited2,Npnt
3_Member	GO Biological Processes	GO:0071559	response to transforming growth factor beta	-1.84352	0	3/140	12562,17684,114249	Cdh5,Cited2,Npnt
3_Summary	GO Biological Processes	GO:0090287	regulation of cellular response to growth factor stimulus	-3.81458	-0.402769	7/318	12562,17684,20666,78558,105450,108155,114249	Cdh5,Cited2,Sox11,Htra3,Mmrn2,Ogt,Npnt
4_Member	GO Biological Processes	GO:0043534	blood vessel endothelial cell migration	-3.42032	-0.220813	3/39	11806,12562,105450	Apoa1,Cdh5,Mmrn2
4_Member	GO Biological Processes	GO:0043542	endothelial cell migration	-2.46751	0	3/83	11806,12562,105450	Apoa1,Cdh5,Mmrn2
4_Member	GO Biological Processes	GO:0010631	epithelial cell migration	-2.07401	0	3/115	11806,12562,105450	Apoa1,Cdh5,Mmrn2
4_Member	GO Biological Processes	GO:0090132	epithelium migration	-2.05358	0	3/117	11806,12562,105450	Apoa1,Cdh5,Mmrn2
4_Member	GO Biological Processes	GO:0090130	tissue migration	-2.02366	0	3/120	11806,12562,105450	Apoa1,Cdh5,Mmrn2
4_Member	GO Biological Processes	GO:0031348	negative regulation of defense response	-1.92413	0	4/244	11806,11847,12562,63953	Apoa1,Arg2,Cdh5,Dusp10
4_Member	GO Biological Processes	GO:0032102	negative regulation of response to external stimulus	-1.8105	0	5/403	11806,11847,12562,16644,63953	Apoa1,Arg2,Cdh5,Kng1,Dusp10
4_Member	GO Biological Processes	GO:0050728	negative regulation of inflammatory response	-1.78728	0	3/147	11806,12562,63953	Apoa1,Cdh5,Dusp10
4_Member	GO Biological Processes	GO:0031347	regulation of defense response	-1.49283	0	6/659	11806,11847,12562,20201,63953,105450	Apoa1,Arg2,Cdh5,S100a8,Dusp10,Mmrn2
4_Member	GO Biological Processes	GO:0050727	regulation of inflammatory response	-1.35427	0	4/367	11806,12562,20201,63953	Apoa1,Cdh5,S100a8,Dusp10
4_Member	GO Biological Processes	GO:0001667	ameboidal-type cell migration	-1.30163	0	3/228	11806,12562,105450	Apoa1,Cdh5,Mmrn2
4_Summary	GO Biological Processes	GO:0043534	blood vessel endothelial cell migration	-3.42032	-0.220813	3/39	11806,12562,105450,11847,63953,16644,20201	Apoa1,Cdh5,Mmrn2,Arg2,Dusp10,Kng1,S100a8
5_Member	GO Biological Processes	GO:0022407	regulation of cell-cell adhesion	-3.36698	-0.220813	8/497	11806,11847,14537,15505,17684,20668,63953,235320	Apoa1,Arg2,Gcnt1,Hsph1,Cited2,Sox13,Dusp10,Zbtb16
5_Member	GO Biological Processes	GO:0045785	positive regulation of cell adhesion	-3.29292	-0.220813	8/510	11806,14537,15505,17684,20668,63953,114249,235320	Apoa1,Gcnt1,Hsph1,Cited2,Sox13,Dusp10,Npnt,Zbtb16
5_Member	GO Biological Processes	GO:0022409	positive regulation of cell-cell adhesion	-2.94279	-0.114555	6/324	14537,15505,17684,20668,63953,235320	Gcnt1,Hsph1,Cited2,Sox13,Dusp10,Zbtb16
5_Member	GO Biological Processes	GO:1903037	regulation of leukocyte cell-cell adhesion	-2.64515	-0.00681795	6/371	11847,14537,15505,20668,63953,235320	Arg2,Gcnt1,Hsph1,Sox13,Dusp10,Zbtb16
5_Member	GO Biological Processes	GO:1903039	positive regulation of leukocyte cell-cell adhesion	-2.51154	0	5/272	14537,15505,20668,63953,235320	Gcnt1,Hsph1,Sox13,Dusp10,Zbtb16
5_Member	GO Biological Processes	GO:0045582	positive regulation of T cell differentiation	-1.97561	0	3/125	20668,63953,235320	Sox13,Dusp10,Zbtb16
5_Member	GO Biological Processes	GO:0050863	regulation of T cell activation	-1.92026	0	5/378	11847,15505,20668,63953,235320	Arg2,Hsph1,Sox13,Dusp10,Zbtb16
5_Member	GO Biological Processes	GO:0050870	positive regulation of T cell activation	-1.91219	0	4/246	15505,20668,63953,235320	Hsph1,Sox13,Dusp10,Zbtb16
5_Member	GO Biological Processes	GO:0045621	positive regulation of lymphocyte differentiation	-1.84352	0	3/140	20668,63953,235320	Sox13,Dusp10,Zbtb16
5_Member	GO Biological Processes	GO:0045598	regulation of fat cell differentiation	-1.76412	0	3/150	20668,63953,235320	Sox13,Dusp10,Zbtb16
5_Member	GO Biological Processes	GO:0030097	hemopoiesis	-1.65416	0	7/776	17684,18030,20668,77573,108155,109711,235320	Cited2,Nfil3,Sox13,Vps33a,Ogt,Actn1,Zbtb16
5_Member	GO Biological Processes	GO:0051249	regulation of lymphocyte activation	-1.52348	0	6/648	11847,15505,20666,20668,63953,235320	Arg2,Hsph1,Sox11,Sox13,Dusp10,Zbtb16
5_Member	GO Biological Processes	GO:0045580	regulation of T cell differentiation	-1.5102	0	3/188	20668,63953,235320	Sox13,Dusp10,Zbtb16
5_Member	GO Biological Processes	GO:1902107	positive regulation of leukocyte differentiation	-1.38951	0	3/210	20668,63953,235320	Sox13,Dusp10,Zbtb16
5_Member	GO Biological Processes	GO:1903708	positive regulation of hemopoiesis	-1.38951	0	3/210	20668,63953,235320	Sox13,Dusp10,Zbtb16
5_Member	GO Biological Processes	GO:0045619	regulation of lymphocyte differentiation	-1.33476	0	3/221	20668,63953,235320	Sox13,Dusp10,Zbtb16
5_Summary	GO Biological Processes	GO:0022407	regulation of cell-cell adhesion	-3.36698	-0.220813	8/497	11806,11847,14537,15505,17684,20668,63953,235320,114249,18030,77573,108155,109711,20666	Apoa1,Arg2,Gcnt1,Hsph1,Cited2,Sox13,Dusp10,Zbtb16,Npnt,Nfil3,Vps33a,Ogt,Actn1,Sox11
6_Member	GO Biological Processes	GO:1901605	alpha-amino acid metabolic process	-3.36048	-0.220813	5/175	11565,11720,11847,13180,70337	Adssl1,Mat1a,Arg2,Pcbd1,Iyd
6_Member	GO Biological Processes	GO:0006520	cellular amino acid metabolic process	-2.66947	-0.00681795	5/250	11565,11720,11847,13180,70337	Adssl1,Mat1a,Arg2,Pcbd1,Iyd
6_Summary	GO Biological Processes	GO:1901605	alpha-amino acid metabolic process	-3.36048	-0.220813	5/175	11565,11720,11847,13180,70337	Adssl1,Mat1a,Arg2,Pcbd1,Iyd
7_Member	GO Biological Processes	GO:1903524	positive regulation of blood circulation	-3.18033	-0.220813	3/47	11535,54140,240672	Adm,Avpr1a,Dusp5
7_Member	GO Biological Processes	GO:0008015	blood circulation	-2.97711	-0.114555	7/439	11535,12562,16644,16790,18160,54140,240672	Adm,Cdh5,Kng1,Anpep,Npr1,Avpr1a,Dusp5
7_Member	GO Biological Processes	GO:0003018	vascular process in circulatory system	-2.7949	-0.0325379	5/234	11535,12562,16644,54140,240672	Adm,Cdh5,Kng1,Avpr1a,Dusp5
7_Member	GO Biological Processes	GO:0003013	circulatory system process	-2.79114	-0.0325379	7/473	11535,12562,16644,16790,18160,54140,240672	Adm,Cdh5,Kng1,Anpep,Npr1,Avpr1a,Dusp5
7_Member	GO Biological Processes	GO:0044057	regulation of system process	-2.59565	-0.00681795	8/656	11535,11806,11847,13400,16790,54140,114249,240672	Adm,Apoa1,Arg2,Dmpk,Anpep,Avpr1a,Npnt,Dusp5
7_Member	GO Biological Processes	GO:0035296	regulation of tube diameter	-2.44266	0	4/173	11535,16644,54140,240672	Adm,Kng1,Avpr1a,Dusp5
7_Member	GO Biological Processes	GO:0097746	blood vessel diameter maintenance	-2.44266	0	4/173	11535,16644,54140,240672	Adm,Kng1,Avpr1a,Dusp5
7_Member	GO Biological Processes	GO:0035150	regulation of tube size	-2.43374	0	4/174	11535,16644,54140,240672	Adm,Kng1,Avpr1a,Dusp5
7_Member	GO Biological Processes	GO:0019229	regulation of vasoconstriction	-2.42405	0	3/86	11535,54140,240672	Adm,Avpr1a,Dusp5
7_Member	GO Biological Processes	GO:0008217	regulation of blood pressure	-2.03705	0	4/226	11535,16790,18160,54140	Adm,Anpep,Npr1,Avpr1a
7_Member	GO Biological Processes	GO:1903522	regulation of blood circulation	-1.80437	0	4/265	11535,13400,54140,240672	Adm,Dmpk,Avpr1a,Dusp5
7_Member	GO Biological Processes	GO:0008016	regulation of heart contraction	-1.46444	0	3/196	11535,13400,54140	Adm,Dmpk,Avpr1a
7_Member	GO Biological Processes	GO:0019932	second-messenger-mediated signaling	-1.43696	0	3/201	13400,18160,54140	Dmpk,Npr1,Avpr1a
7_Member	GO Biological Processes	GO:0055080	cation homeostasis	-1.43411	0	5/507	11535,12562,13400,54140,77573	Adm,Cdh5,Dmpk,Avpr1a,Vps33a
7_Member	GO Biological Processes	GO:0098771	inorganic ion homeostasis	-1.3944	0	5/520	11535,12562,13400,54140,77573	Adm,Cdh5,Dmpk,Avpr1a,Vps33a
7_Member	GO Biological Processes	GO:0055082	cellular chemical homeostasis	-1.36477	0	5/530	12562,13400,54140,77573,108155	Cdh5,Dmpk,Avpr1a,Vps33a,Ogt
7_Member	GO Biological Processes	GO:0050801	ion homeostasis	-1.35894	0	5/532	11535,12562,13400,54140,77573	Adm,Cdh5,Dmpk,Avpr1a,Vps33a
7_Summary	GO Biological Processes	GO:1903524	positive regulation of blood circulation	-3.18033	-0.220813	3/47	11535,54140,240672,12562,16644,16790,18160,11806,11847,13400,114249,77573,108155	Adm,Avpr1a,Dusp5,Cdh5,Kng1,Anpep,Npr1,Apoa1,Arg2,Dmpk,Npnt,Vps33a,Ogt
8_Member	GO Biological Processes	GO:0010001	glial cell differentiation	-2.9574	-0.114555	5/215	20201,20666,20668,56386,63953	S100a8,Sox11,Sox13,B4galt6,Dusp10
8_Member	GO Biological Processes	GO:0042063	gliogenesis	-2.47774	0	5/277	20201,20666,20668,56386,63953	S100a8,Sox11,Sox13,B4galt6,Dusp10
8_Member	GO Biological Processes	GO:0048709	oligodendrocyte differentiation	-2.38222	0	3/89	20668,56386,63953	Sox13,B4galt6,Dusp10
8_Member	GO Biological Processes	GO:0021782	glial cell development	-2.02366	0	3/120	20201,20666,56386	S100a8,Sox11,B4galt6
8_Member	GO Biological Processes	GO:0032496	response to lipopolysaccharide	-1.34353	0	4/370	11535,20201,63953,108155	Adm,S100a8,Dusp10,Ogt
8_Summary	GO Biological Processes	GO:0010001	glial cell differentiation	-2.9574	-0.114555	5/215	20201,20666,20668,56386,63953,11535,108155	S100a8,Sox11,Sox13,B4galt6,Dusp10,Adm,Ogt
9_Member	GO Biological Processes	GO:0001841	neural tube formation	-2.8449	-0.0351447	4/134	11535,17684,20666,225876	Adm,Cited2,Sox11,Kdm2a
9_Member	GO Biological Processes	GO:0060562	epithelial tube morphogenesis	-2.64515	-0.00681795	6/371	11535,13036,17684,20666,114249,225876	Adm,Ctsh,Cited2,Sox11,Npnt,Kdm2a
9_Member	GO Biological Processes	GO:0001838	embryonic epithelial tube formation	-2.584	-0.00681795	4/158	11535,17684,20666,225876	Adm,Cited2,Sox11,Kdm2a
9_Member	GO Biological Processes	GO:0072175	epithelial tube formation	-2.52571	0	4/164	11535,17684,20666,225876	Adm,Cited2,Sox11,Kdm2a
9_Member	GO Biological Processes	GO:0035148	tube formation	-2.38139	0	4/180	11535,17684,20666,225876	Adm,Cited2,Sox11,Kdm2a
9_Member	GO Biological Processes	GO:0016331	morphogenesis of embryonic epithelium	-2.35597	0	4/183	11535,17684,20666,225876	Adm,Cited2,Sox11,Kdm2a
9_Member	GO Biological Processes	GO:0021915	neural tube development	-2.24333	0	4/197	11535,17684,20666,225876	Adm,Cited2,Sox11,Kdm2a
9_Member	GO Biological Processes	GO:0035239	tube morphogenesis	-2.23877	0	8/752	11535,13036,16790,17684,20666,105450,114249,225876	Adm,Ctsh,Anpep,Cited2,Sox11,Mmrn2,Npnt,Kdm2a
9_Member	GO Biological Processes	GO:0001843	neural tube closure	-2.10541	0	3/112	11535,17684,225876	Adm,Cited2,Kdm2a
9_Member	GO Biological Processes	GO:0060606	tube closure	-2.09484	0	3/113	11535,17684,225876	Adm,Cited2,Kdm2a
9_Member	GO Biological Processes	GO:0048598	embryonic morphogenesis	-2.0707	0	7/641	11535,14623,17684,20666,225876,235320,240672	Adm,Gjb6,Cited2,Sox11,Kdm2a,Zbtb16,Dusp5
9_Member	GO Biological Processes	GO:0048729	tissue morphogenesis	-2.06016	0	7/644	11535,13036,14537,17684,20666,114249,225876	Adm,Ctsh,Gcnt1,Cited2,Sox11,Npnt,Kdm2a
9_Member	GO Biological Processes	GO:0014020	primary neural tube formation	-2.03354	0	3/119	11535,17684,225876	Adm,Cited2,Kdm2a
9_Member	GO Biological Processes	GO:0002009	morphogenesis of an epithelium	-1.89816	0	6/532	11535,13036,17684,20666,114249,225876	Adm,Ctsh,Cited2,Sox11,Npnt,Kdm2a
9_Member	GO Biological Processes	GO:0048562	embryonic organ morphogenesis	-1.49278	0	4/331	14623,17684,20666,225876	Gjb6,Cited2,Sox11,Kdm2a
9_Member	GO Biological Processes	GO:0048568	embryonic organ development	-1.37653	0	5/526	11535,14623,17684,20666,225876	Adm,Gjb6,Cited2,Sox11,Kdm2a
9_Member	GO Biological Processes	GO:0061061	muscle structure development	-1.35314	0	5/534	11535,17684,20666,109711,114249	Adm,Cited2,Sox11,Actn1,Npnt
9_Summary	GO Biological Processes	GO:0001841	neural tube formation	-2.8449	-0.0351447	4/134	11535,17684,20666,225876,13036,114249,16790,105450,14623,235320,240672,14537,109711	Adm,Cited2,Sox11,Kdm2a,Ctsh,Npnt,Anpep,Mmrn2,Gjb6,Zbtb16,Dusp5,Gcnt1,Actn1

## Sheet: Combined-65 DEGs
GroupID	Category	Term	Description	LogP	Log(q-value)	InTerm_InList	Genes	Symbols
1_Summary	GO Biological Processes	GO:0048511	rhythmic process	-4.63064	-0.43958	7/275	11576,11865,13170,13874,18143,19275,353187	Afp,Arntl,Dbp,Ereg,Npas2,Ptprn,Nr1d2
1_Member	GO Biological Processes	GO:0048511	rhythmic process	-4.63064	-0.43958	7/275	11576,11865,13170,13874,18143,19275,353187	Afp,Arntl,Dbp,Ereg,Npas2,Ptprn,Nr1d2
1_Member	GO Biological Processes	GO:0007623	circadian rhythm	-2.94911	0	4/146	11865,13170,18143,353187	Arntl,Dbp,Npas2,Nr1d2
1_Member	GO Biological Processes	GO:0042752	regulation of circadian rhythm	-2.10671	0	3/130	11865,18143,353187	Arntl,Npas2,Nr1d2
2_Summary	GO Biological Processes	GO:0010817	regulation of hormone levels	-3.85674	-0.127216	9/629	11576,11865,13038,13076,13078,19275,19276,99571,330890,12404,64540,433323,68891	Afp,Arntl,Ctsk,Cyp1a1,Cyp1b1,Ptprn,Ptprn2,Fgg,Piwil4,Cbln1,Tspan4,Sgpp2,Cd177
2_Member	GO Biological Processes	GO:0010817	regulation of hormone levels	-3.85674	-0.127216	9/629	11576,11865,13038,13076,13078,19275,19276,99571,330890	Afp,Arntl,Ctsk,Cyp1a1,Cyp1b1,Ptprn,Ptprn2,Fgg,Piwil4
2_Member	GO Biological Processes	GO:0009306	protein secretion	-3.14938	0	4/129	12404,19275,19276,99571	Cbln1,Ptprn,Ptprn2,Fgg
2_Member	GO Biological Processes	GO:0035592	establishment of protein localization to extracellular region	-3.13682	0	4/130	12404,19275,19276,99571	Cbln1,Ptprn,Ptprn2,Fgg
2_Member	GO Biological Processes	GO:0071692	protein localization to extracellular region	-3.05174	0	4/137	12404,19275,19276,99571	Cbln1,Ptprn,Ptprn2,Fgg
2_Member	GO Biological Processes	GO:0140352	export from cell	-1.72981	0	5/492	12404,19275,19276,64540,99571	Cbln1,Ptprn,Ptprn2,Tspan4,Fgg
2_Member	GO Biological Processes	GO:0016311	dephosphorylation	-1.46829	0	3/227	19275,19276,433323	Ptprn,Ptprn2,Sgpp2
2_Member	GO Biological Processes	GO:0051046	regulation of secretion	-1.42415	0	6/797	11865,19275,19276,68891,99571,330890	Arntl,Ptprn,Ptprn2,Cd177,Fgg,Piwil4
2_Member	GO Biological Processes	GO:0032940	secretion by cell	-1.34437	0	4/430	12404,19275,19276,99571	Cbln1,Ptprn,Ptprn2,Fgg
2_Member	GO Biological Processes	GO:0090276	regulation of peptide hormone secretion	-1.30558	0	3/264	11865,99571,330890	Arntl,Fgg,Piwil4
3_Summary	GO Biological Processes	GO:0045742	positive regulation of epidermal growth factor receptor signaling pathway	-3.79099	-0.127216	3/34	11839,13874,17395,56620,13078,13386,93695,110351,11865,240354	Areg,Ereg,Mmp9,Clec4n,Cyp1b1,Dlk1,Gpnmb,Rap1gap,Arntl,Malt1
3_Member	GO Biological Processes	GO:0045742	positive regulation of epidermal growth factor receptor signaling pathway	-3.79099	-0.127216	3/34	11839,13874,17395	Areg,Ereg,Mmp9
3_Member	GO Biological Processes	GO:1901186	positive regulation of ERBB signaling pathway	-3.71622	-0.127216	3/36	11839,13874,17395	Areg,Ereg,Mmp9
3_Member	GO Biological Processes	GO:0042058	regulation of epidermal growth factor receptor signaling pathway	-2.82911	0	3/72	11839,13874,17395	Areg,Ereg,Mmp9
3_Member	GO Biological Processes	GO:1901184	regulation of ERBB signaling pathway	-2.72918	0	3/78	11839,13874,17395	Areg,Ereg,Mmp9
3_Member	GO Biological Processes	GO:0050731	positive regulation of peptidyl-tyrosine phosphorylation	-1.6544	0	3/192	11839,13874,56620	Areg,Ereg,Clec4n
3_Member	GO Biological Processes	GO:0008285	negative regulation of cell population proliferation	-1.54412	0	6/746	13078,13386,13874,17395,93695,110351	Cyp1b1,Dlk1,Ereg,Mmp9,Gpnmb,Rap1gap
3_Member	GO Biological Processes	GO:0045596	negative regulation of cell differentiation	-1.5392	0	6/748	11839,11865,13386,13874,17395,110351	Areg,Arntl,Dlk1,Ereg,Mmp9,Rap1gap
3_Member	GO Biological Processes	GO:0001934	positive regulation of protein phosphorylation	-1.46985	0	6/777	11839,13874,17395,56620,93695,240354	Areg,Ereg,Mmp9,Clec4n,Gpnmb,Malt1
4_Summary	GO Biological Processes	GO:0045087	innate immune response	-3.43094	0	9/718	12630,18104,20305,56620,66107,68891,99571,100689,240354,66166	Cfi,Nqo1,Ccl6,Clec4n,Wfdc21,Cd177,Fgg,Spon2,Malt1,S100a14
4_Member	GO Biological Processes	GO:0045087	innate immune response	-3.43094	0	9/718	12630,18104,20305,56620,66107,68891,99571,100689,240354	Cfi,Nqo1,Ccl6,Clec4n,Wfdc21,Cd177,Fgg,Spon2,Malt1
4_Member	GO Biological Processes	GO:0032496	response to lipopolysaccharide	-2.20214	0	5/375	18104,66107,66166,100689,240354	Nqo1,Wfdc21,S100a14,Spon2,Malt1
4_Member	GO Biological Processes	GO:0002237	response to molecule of bacterial origin	-2.1093	0	5/395	18104,66107,66166,100689,240354	Nqo1,Wfdc21,S100a14,Spon2,Malt1
4_Member	GO Biological Processes	GO:0006959	humoral immune response	-1.30961	0	3/263	12630,66107,100689	Cfi,Wfdc21,Spon2
5_Summary	GO Biological Processes	GO:0022602	ovulation cycle process	-3.34356	0	3/48	11576,13874,19275	Afp,Ereg,Ptprn
5_Member	GO Biological Processes	GO:0022602	ovulation cycle process	-3.34356	0	3/48	11576,13874,19275	Afp,Ereg,Ptprn
5_Member	GO Biological Processes	GO:0042698	ovulation cycle	-3.03787	0	3/61	11576,13874,19275	Afp,Ereg,Ptprn
5_Member	GO Biological Processes	GO:0008585	female gonad development	-2.31811	0	3/109	11576,13874,19275	Afp,Ereg,Ptprn
5_Member	GO Biological Processes	GO:0046545	development of primary female sexual characteristics	-2.28529	0	3/112	11576,13874,19275	Afp,Ereg,Ptprn
5_Member	GO Biological Processes	GO:0046660	female sex differentiation	-2.00228	0	3/142	11576,13874,19275	Afp,Ereg,Ptprn
5_Member	GO Biological Processes	GO:0008406	gonad development	-1.4445	0	3/232	11576,13874,19275	Afp,Ereg,Ptprn
5_Member	GO Biological Processes	GO:0045137	development of primary sexual characteristics	-1.4259	0	3/236	11576,13874,19275	Afp,Ereg,Ptprn
6_Summary	GO Biological Processes	GO:0098609	cell-cell adhesion	-3.27162	0	7/456	12404,12738,13078,68891,76905,99571,110351	Cbln1,Cldn2,Cyp1b1,Cd177,Lrg1,Fgg,Rap1gap
6_Member	GO Biological Processes	GO:0098609	cell-cell adhesion	-3.27162	0	7/456	12404,12738,13078,68891,76905,99571,110351	Cbln1,Cldn2,Cyp1b1,Cd177,Lrg1,Fgg,Rap1gap
6_Member	GO Biological Processes	GO:0098742	cell-cell adhesion via plasma-membrane adhesion molecules	-1.66029	0	3/191	12404,12738,68891	Cbln1,Cldn2,Cd177
7_Summary	GO Biological Processes	GO:0009410	response to xenobiotic stimulus	-3.2183	0	6/334	11864,13076,13078,17395,18104,18143,19275,11576,13038,11865,432720,433323,76905,17153	Arnt2,Cyp1a1,Cyp1b1,Mmp9,Nqo1,Npas2,Ptprn,Afp,Ctsk,Arntl,Akr1c19,Sgpp2,Lrg1,Mal
7_Member	GO Biological Processes	GO:0009410	response to xenobiotic stimulus	-3.2183	0	6/334	11864,13076,13078,17395,18104,18143	Arnt2,Cyp1a1,Cyp1b1,Mmp9,Nqo1,Npas2
7_Member	GO Biological Processes	GO:0009636	response to toxic substance	-3.13682	0	4/130	11864,13076,13078,18104	Arnt2,Cyp1a1,Cyp1b1,Nqo1
7_Member	GO Biological Processes	GO:0000302	response to reactive oxygen species	-2.82263	0	4/158	13078,17395,18104,19275	Cyp1b1,Mmp9,Nqo1,Ptprn
7_Member	GO Biological Processes	GO:0042445	hormone metabolic process	-2.42888	0	4/203	11576,13038,13076,13078	Afp,Ctsk,Cyp1a1,Cyp1b1
7_Member	GO Biological Processes	GO:0034599	cellular response to oxidative stress	-2.36202	0	4/212	11865,13078,17395,18104	Arntl,Cyp1b1,Mmp9,Nqo1
7_Member	GO Biological Processes	GO:0006979	response to oxidative stress	-2.35861	0	5/344	11865,13078,17395,18104,19275	Arntl,Cyp1b1,Mmp9,Nqo1,Ptprn
7_Member	GO Biological Processes	GO:0034614	cellular response to reactive oxygen species	-2.26394	0	3/114	13078,17395,18104	Cyp1b1,Mmp9,Nqo1
7_Member	GO Biological Processes	GO:0062197	cellular response to chemical stress	-1.97571	0	4/274	11865,13078,17395,18104	Arntl,Cyp1b1,Mmp9,Nqo1
7_Member	GO Biological Processes	GO:0008202	steroid metabolic process	-1.94912	0	4/279	11576,13076,13078,432720	Afp,Cyp1a1,Cyp1b1,Akr1c19
7_Member	GO Biological Processes	GO:0120254	olefinic compound metabolic process	-1.90731	0	3/154	11576,13076,13078	Afp,Cyp1a1,Cyp1b1
7_Member	GO Biological Processes	GO:1901615	organic hydroxy compound metabolic process	-1.84741	0	5/459	13038,13076,13078,18104,433323	Ctsk,Cyp1a1,Cyp1b1,Nqo1,Sgpp2
7_Member	GO Biological Processes	GO:0045766	positive regulation of angiogenesis	-1.72125	0	3/181	13078,17395,76905	Cyp1b1,Mmp9,Lrg1
7_Member	GO Biological Processes	GO:1904018	positive regulation of vasculature development	-1.72125	0	3/181	13078,17395,76905	Cyp1b1,Mmp9,Lrg1
7_Member	GO Biological Processes	GO:0043065	positive regulation of apoptotic process	-1.3539	0	5/621	13038,13078,17153,17395,18104	Ctsk,Cyp1b1,Mal,Mmp9,Nqo1
7_Member	GO Biological Processes	GO:0043068	positive regulation of programmed cell death	-1.32197	0	5/634	13038,13078,17153,17395,18104	Ctsk,Cyp1b1,Mal,Mmp9,Nqo1
8_Summary	GO Biological Processes	GO:0009620	response to fungus	-2.95762	0	3/65	56620,100689,240354,12630,13874,18143,66166,239849,353187,68891	Clec4n,Spon2,Malt1,Cfi,Ereg,Npas2,S100a14,Cd200r4,Nr1d2,Cd177
8_Member	GO Biological Processes	GO:0009620	response to fungus	-2.95762	0	3/65	56620,100689,240354	Clec4n,Spon2,Malt1
8_Member	GO Biological Processes	GO:0031347	regulation of defense response	-1.9968	0	7/772	12630,13874,18143,56620,66166,239849,353187	Cfi,Ereg,Npas2,Clec4n,S100a14,Cd200r4,Nr1d2
8_Member	GO Biological Processes	GO:0050778	positive regulation of immune response	-1.81049	0	6/648	12630,13874,56620,66166,68891,240354	Cfi,Ereg,Clec4n,S100a14,Cd177,Malt1
8_Member	GO Biological Processes	GO:0002253	activation of immune response	-1.66476	0	4/340	12630,56620,66166,240354	Cfi,Clec4n,S100a14,Malt1
8_Member	GO Biological Processes	GO:0002429	immune response-activating cell surface receptor signaling pathway	-1.62548	0	3/197	56620,66166,240354	Clec4n,S100a14,Malt1
8_Member	GO Biological Processes	GO:0002768	immune response-regulating cell surface receptor signaling pathway	-1.55411	0	3/210	56620,66166,240354	Clec4n,S100a14,Malt1
8_Member	GO Biological Processes	GO:0045088	regulation of innate immune response	-1.47855	0	4/389	12630,13874,56620,66166	Cfi,Ereg,Clec4n,S100a14
8_Member	GO Biological Processes	GO:0031349	positive regulation of defense response	-1.39791	0	4/413	13874,18143,56620,66166	Ereg,Npas2,Clec4n,S100a14
8_Member	GO Biological Processes	GO:0002757	immune response-activating signaling pathway	-1.33415	0	3/257	56620,66166,240354	Clec4n,S100a14,Malt1
8_Member	GO Biological Processes	GO:0045089	positive regulation of innate immune response	-1.30961	0	3/263	13874,56620,66166	Ereg,Clec4n,S100a14
9_Summary	GO Biological Processes	GO:0001819	positive regulation of cytokine production	-2.93761	0	7/520	13078,13386,13874,21950,56620,100689,240354	Cyp1b1,Dlk1,Ereg,Tnfsf9,Clec4n,Spon2,Malt1
9_Member	GO Biological Processes	GO:0001819	positive regulation of cytokine production	-2.93761	0	7/520	13078,13386,13874,21950,56620,100689,240354	Cyp1b1,Dlk1,Ereg,Tnfsf9,Clec4n,Spon2,Malt1
9_Member	GO Biological Processes	GO:0032755	positive regulation of interleukin-6 production	-2.30706	0	3/110	13874,21950,100689	Ereg,Tnfsf9,Spon2
9_Member	GO Biological Processes	GO:0032675	regulation of interleukin-6 production	-1.79295	0	3/170	13874,21950,100689	Ereg,Tnfsf9,Spon2
10_Summary	GO Biological Processes	GO:0006304	DNA modification	-2.74525	0	3/77	13078,17263,330890,207965	Cyp1b1,Meg3,Piwil4,Vcpkmt
10_Member	GO Biological Processes	GO:0006304	DNA modification	-2.74525	0	3/77	13078,17263,330890	Cyp1b1,Meg3,Piwil4
10_Member	GO Biological Processes	GO:0043414	macromolecule methylation	-1.40318	0	3/241	17263,207965,330890	Meg3,Vcpkmt,Piwil4
11_Summary	GO Biological Processes	GO:0007596	blood coagulation	-2.16303	0	3/124	54426,66901,99571,76905	Hgfac,Proz,Fgg,Lrg1
11_Member	GO Biological Processes	GO:0007596	blood coagulation	-2.16303	0	3/124	54426,66901,99571	Hgfac,Proz,Fgg
11_Member	GO Biological Processes	GO:0050817	coagulation	-2.16303	0	3/124	54426,66901,99571	Hgfac,Proz,Fgg
11_Member	GO Biological Processes	GO:0007599	hemostasis	-2.14392	0	3/126	54426,66901,99571	Hgfac,Proz,Fgg
11_Member	GO Biological Processes	GO:0042060	wound healing	-1.95969	0	4/277	54426,66901,76905,99571	Hgfac,Proz,Lrg1,Fgg
11_Member	GO Biological Processes	GO:0009611	response to wounding	-1.40439	0	4/411	54426,66901,76905,99571	Hgfac,Proz,Lrg1,Fgg
12_Summary	GO Biological Processes	GO:0097529	myeloid leukocyte migration	-2.0106	0	3/141	17395,20305,68891	Mmp9,Ccl6,Cd177
12_Member	GO Biological Processes	GO:0097529	myeloid leukocyte migration	-2.0106	0	3/141	17395,20305,68891	Mmp9,Ccl6,Cd177
12_Member	GO Biological Processes	GO:0050900	leukocyte migration	-1.40768	0	3/240	17395,20305,68891	Mmp9,Ccl6,Cd177
13_Summary	GO Biological Processes	GO:0050678	regulation of epithelial cell proliferation	-1.96407	0	5/429	13386,19275,76905,110351,433323	Dlk1,Ptprn,Lrg1,Rap1gap,Sgpp2
13_Member	GO Biological Processes	GO:0050678	regulation of epithelial cell proliferation	-1.96407	0	5/429	13386,19275,76905,110351,433323	Dlk1,Ptprn,Lrg1,Rap1gap,Sgpp2
14_Summary	GO Biological Processes	GO:0052547	regulation of peptidase activity	-1.81792	0	5/467	13038,16427,17395,59083,240354,19276	Ctsk,Itih4,Mmp9,Fetub,Malt1,Ptprn2
14_Member	GO Biological Processes	GO:0052547	regulation of peptidase activity	-1.81792	0	5/467	13038,16427,17395,59083,240354	Ctsk,Itih4,Mmp9,Fetub,Malt1
14_Member	GO Biological Processes	GO:0051346	negative regulation of hydrolase activity	-1.54705	0	4/370	16427,17395,19276,59083	Itih4,Mmp9,Ptprn2,Fetub
15_Summary	GO Biological Processes	GO:0022409	positive regulation of cell-cell adhesion	-1.70691	0	4/330	21950,99571,110351,240354,93695,13386	Tnfsf9,Fgg,Rap1gap,Malt1,Gpnmb,Dlk1
15_Member	GO Biological Processes	GO:0022409	positive regulation of cell-cell adhesion	-1.70691	0	4/330	21950,99571,110351,240354	Tnfsf9,Fgg,Rap1gap,Malt1
15_Member	GO Biological Processes	GO:0022407	regulation of cell-cell adhesion	-1.69286	0	5/503	21950,93695,99571,110351,240354	Tnfsf9,Gpnmb,Fgg,Rap1gap,Malt1
15_Member	GO Biological Processes	GO:1902107	positive regulation of leukocyte differentiation	-1.54884	0	3/211	13386,21950,240354	Dlk1,Tnfsf9,Malt1
15_Member	GO Biological Processes	GO:1903708	positive regulation of hemopoiesis	-1.54884	0	3/211	13386,21950,240354	Dlk1,Tnfsf9,Malt1
16_Summary	GO Biological Processes	GO:0006643	membrane lipid metabolic process	-1.6903	0	3/186	13078,241230,433323	Cyp1b1,St8sia6,Sgpp2
16_Member	GO Biological Processes	GO:0006643	membrane lipid metabolic process	-1.6903	0	3/186	13078,241230,433323	Cyp1b1,St8sia6,Sgpp2
17_Summary	GO Biological Processes	GO:0001894	tissue homeostasis	-1.52291	0	3/216	13038,67307,330890	Ctsk,Pbld2,Piwil4
17_Member	GO Biological Processes	GO:0001894	tissue homeostasis	-1.52291	0	3/216	13038,67307,330890	Ctsk,Pbld2,Piwil4
17_Member	GO Biological Processes	GO:0060249	anatomical structure homeostasis	-1.52291	0	3/216	13038,67307,330890	Ctsk,Pbld2,Piwil4
18_Summary	GO Biological Processes	GO:0070374	positive regulation of ERK1 and ERK2 cascade	-1.43052	0	3/235	20305,93695,99571	Ccl6,Gpnmb,Fgg
18_Member	GO Biological Processes	GO:0070374	positive regulation of ERK1 and ERK2 cascade	-1.43052	0	3/235	20305,93695,99571	Ccl6,Gpnmb,Fgg
19_Summary	GO Biological Processes	GO:2001233	regulation of apoptotic signaling pathway	-1.36921	0	4/422	13038,17153,17395,99571	Ctsk,Mal,Mmp9,Fgg
19_Member	GO Biological Processes	GO:2001233	regulation of apoptotic signaling pathway	-1.36921	0	4/422	13038,17153,17395,99571	Ctsk,Mal,Mmp9,Fgg

## Sheet: Combined-33 DEGs
GroupID	Category	Term	Description	LogP	Log(q-value)	InTerm_InList	Genes	Symbols
1_Member	GO Biological Processes	GO:0006959	humoral immune response	-2.08605	0	3/263	16017,66107,100034251	Ighg1,Wfdc21,Wfdc17
1_Member	GO Biological Processes	GO:0019731	antibacterial humoral response	-3.26546	0	3/101	16017,66107,100034251	Ighg1,Wfdc21,Wfdc17
1_Member	GO Biological Processes	GO:0019730	antimicrobial humoral response	-2.62127	0	3/169	16017,66107,100034251	Ighg1,Wfdc21,Wfdc17
1_Member	GO Biological Processes	GO:0042742	defense response to bacterium	-2.57007	0	4/371	16017,16819,66107,100034251	Ighg1,Lcn2,Wfdc21,Wfdc17
1_Member	GO Biological Processes	GO:0045087	innate immune response	-3.08639	0	6/718	16819,17167,20201,20308,66107,100034251	Lcn2,Marco,S100a8,Ccl9,Wfdc21,Wfdc17
1_Summary	GO Biological Processes	GO:0019731	antibacterial humoral response	-3.26546	0	3/101	16017,66107,100034251,16819,17167,20201,20308	Ighg1,Wfdc21,Wfdc17,Lcn2,Marco,S100a8,Ccl9
10_Member	GO Biological Processes	GO:0043087	regulation of GTPase activity	-1.74632	0	3/352	19276,20308,110351	Ptprn2,Ccl9,Rap1gap
10_Summary	GO Biological Processes	GO:0043087	regulation of GTPase activity	-1.74632	0	3/352	19276,20308,110351	Ptprn2,Ccl9,Rap1gap
11_Member	GO Biological Processes	GO:0050727	regulation of inflammatory response	-1.65039	0	3/383	16017,20201,239849	Ighg1,S100a8,Cd200r4
11_Summary	GO Biological Processes	GO:0050727	regulation of inflammatory response	-1.65039	0	3/383	16017,20201,239849	Ighg1,S100a8,Cd200r4
12_Member	Reactome Gene Sets	R-MMU-6798695	Neutrophil degranulation	-1.31012	0	3/522	16819,19276,20201	Lcn2,Ptprn2,S100a8
12_Summary	Reactome Gene Sets	R-MMU-6798695	Neutrophil degranulation	-1.31012	0	3/522	16819,19276,20201	Lcn2,Ptprn2,S100a8
2_Member	GO Biological Processes	GO:0021782	glial cell development	-2.9864	0	3/126	20201,20666,56386	S100a8,Sox11,B4galt6
2_Member	GO Biological Processes	GO:0010001	glial cell differentiation	-2.27254	0	3/225	20201,20666,56386	S100a8,Sox11,B4galt6
2_Member	GO Biological Processes	GO:0042063	gliogenesis	-1.97892	0	3/288	20201,20666,56386	S100a8,Sox11,B4galt6
2_Member	GO Biological Processes	GO:0051047	positive regulation of secretion	-1.46347	0	3/453	20201,20666,54140	S100a8,Sox11,Avpr1a
2_Member	GO Biological Processes	GO:0051046	regulation of secretion	-2.10308	0	5/797	19276,20201,20666,54140,330890	Ptprn2,S100a8,Sox11,Avpr1a,Piwil4
2_Summary	GO Biological Processes	GO:0021782	glial cell development	-2.9864	0	3/126	20201,20666,56386,19276,54140,330890	S100a8,Sox11,B4galt6,Ptprn2,Avpr1a,Piwil4
3_Member	GO Biological Processes	GO:0006909	phagocytosis	-2.75234	0	3/152	16017,17167,110351	Ighg1,Marco,Rap1gap
3_Summary	GO Biological Processes	GO:0006909	phagocytosis	-2.75234	0	3/152	16017,17167,110351	Ighg1,Marco,Rap1gap
4_Member	GO Biological Processes	GO:0046890	regulation of lipid biosynthetic process	-2.35011	0	3/211	11812,21835,54140	Apoc1,Thrsp,Avpr1a
4_Member	GO Biological Processes	GO:0019216	regulation of lipid metabolic process	-1.62134	0	3/393	11812,21835,54140	Apoc1,Thrsp,Avpr1a
4_Summary	GO Biological Processes	GO:0046890	regulation of lipid biosynthetic process	-2.35011	0	3/211	11812,21835,54140	Apoc1,Thrsp,Avpr1a
5_Member	GO Biological Processes	GO:0050678	regulation of epithelial cell proliferation	-1.52349	0	3/429	20666,75745,110351	Sox11,Rian,Rap1gap
5_Member	GO Biological Processes	GO:0050866	negative regulation of cell activation	-2.25134	0	3/229	20666,75745,93695	Sox11,Rian,Gpnmb
5_Member	GO Biological Processes	GO:0008285	negative regulation of cell population proliferation	-1.53334	0	4/746	20666,75745,93695,110351	Sox11,Rian,Gpnmb,Rap1gap
5_Member	GO Biological Processes	GO:0050865	regulation of cell activation	-1.6241	0	4/699	15505,20666,75745,93695	Hsph1,Sox11,Rian,Gpnmb
5_Summary	GO Biological Processes	GO:0050866	negative regulation of cell activation	-2.25134	0	3/229	20666,75745,93695,15505,110351	Sox11,Rian,Gpnmb,Hsph1,Rap1gap
6_Member	GO Biological Processes	GO:0098609	cell-cell adhesion	-1.45624	0	3/456	14537,20201,110351	Gcnt1,S100a8,Rap1gap
6_Member	GO Biological Processes	GO:0050900	leukocyte migration	-2.19507	0	3/240	14537,20201,20308	Gcnt1,S100a8,Ccl9
6_Summary	GO Biological Processes	GO:0050900	leukocyte migration	-2.19507	0	3/240	14537,20201,20308,110351	Gcnt1,S100a8,Ccl9,Rap1gap
7_Member	GO Biological Processes	GO:1903037	regulation of leukocyte cell-cell adhesion	-1.65928	0	3/380	14537,15505,93695	Gcnt1,Hsph1,Gpnmb
7_Member	GO Biological Processes	GO:1901215	negative regulation of neuron death	-2.03328	0	3/275	15505,16819,93695	Hsph1,Lcn2,Gpnmb
7_Member	GO Biological Processes	GO:0045785	positive regulation of cell adhesion	-1.32039	0	3/517	14537,15505,110351	Gcnt1,Hsph1,Rap1gap
7_Member	GO Biological Processes	GO:0022409	positive regulation of cell-cell adhesion	-1.82046	0	3/330	14537,15505,110351	Gcnt1,Hsph1,Rap1gap
7_Member	GO Biological Processes	GO:1901214	regulation of neuron death	-1.58209	0	3/407	15505,16819,93695	Hsph1,Lcn2,Gpnmb
7_Member	GO Biological Processes	GO:0022407	regulation of cell-cell adhesion	-2.10303	0	4/503	14537,15505,93695,110351	Gcnt1,Hsph1,Gpnmb,Rap1gap
7_Summary	GO Biological Processes	GO:0022407	regulation of cell-cell adhesion	-2.10303	0	4/503	14537,15505,93695,110351,16819	Gcnt1,Hsph1,Gpnmb,Rap1gap,Lcn2
8_Member	GO Biological Processes	GO:1901615	organic hydroxy compound metabolic process	-1.44906	0	3/459	11812,14473,70337	Apoc1,Gc,Iyd
8_Member	GO Biological Processes	GO:0008202	steroid metabolic process	-2.01626	0	3/279	11812,14473,432720	Apoc1,Gc,Akr1c19
8_Summary	GO Biological Processes	GO:0008202	steroid metabolic process	-2.01626	0	3/279	11812,14473,432720,70337	Apoc1,Gc,Akr1c19,Iyd
9_Member	GO Biological Processes	GO:0010817	regulation of hormone levels	-1.77423	0	4/629	19276,20666,70337,330890	Ptprn2,Sox11,Iyd,Piwil4
9_Summary	GO Biological Processes	GO:0010817	regulation of hormone levels	-1.77423	0	4/629	19276,20666,70337,330890	Ptprn2,Sox11,Iyd,Piwil4

## Sheet: Female smoker-up
GroupID	Category	Term	Description	LogP	Log(q-value)	InTerm_InList	Genes	Symbols
1_Member	GO Biological Processes	GO:0009913	epidermal cell differentiation	-13.4877	-10.0777	23/197	1832,2069,3853,3854,3861,3868,3872,3887,3889,3891,3892,5308,6278,6699,6703,6704,6705,6706,8644,23581,25818,51384,388585	DSP,EREG,KRT6A,KRT6B,KRT14,KRT16,KRT17,KRT81,KRT83,KRT85,KRT86,PITX2,S100A7,SPRR1B,SPRR2D,SPRR2E,SPRR2F,SPRR2G,AKR1C3,CASP14,KLK5,WNT16,HES5
1_Member	GO Biological Processes	GO:0008544	epidermis development	-14.7121	-11.1261	30/322	646,1832,2069,2304,3853,3854,3857,3861,3868,3872,3887,3889,3891,3892,5308,5454,5744,6278,6699,6703,6704,6705,6706,8644,11166,22943,23581,25818,51384,388585	BNC1,DSP,EREG,FOXE1,KRT6A,KRT6B,KRT9,KRT14,KRT16,KRT17,KRT81,KRT83,KRT85,KRT86,PITX2,POU3F2,PTHLH,S100A7,SPRR1B,SPRR2D,SPRR2E,SPRR2F,SPRR2G,AKR1C3,SOX21,DKK1,CASP14,KLK5,WNT16,HES5
1_Member	GO Biological Processes	GO:0030855	epithelial cell differentiation	-16.2291	-12.2504	43/615	190,654,1373,1543,1645,1646,1832,2069,2516,3853,3854,3857,3861,3868,3872,3887,3889,3891,3892,4760,5076,5105,5308,5454,6278,6699,6703,6704,6705,6706,7348,7379,8644,10409,11023,23581,25818,51384,51458,56033,157848,168620,388585	NR0B1,BMP6,CPS1,CYP1A1,AKR1C1,AKR1C2,DSP,EREG,NR5A1,KRT6A,KRT6B,KRT9,KRT14,KRT16,KRT17,KRT81,KRT83,KRT85,KRT86,NEUROD1,PAX2,PCK1,PITX2,POU3F2,S100A7,SPRR1B,SPRR2D,SPRR2E,SPRR2F,SPRR2G,UPK1B,UPK2,AKR1C3,BASP1,VAX1,CASP14,KLK5,WNT16,RHCG,BARX1,NKX6-3,BHLHA15,HES5
1_Member	GO Biological Processes	GO:0045104	intermediate filament cytoskeleton organization	-8.98346	-6.02583	13/91	1832,3853,3854,3857,3861,3868,3872,3887,3889,3891,3892,5317,9118	DSP,KRT6A,KRT6B,KRT9,KRT14,KRT16,KRT17,KRT81,KRT83,KRT85,KRT86,PKP1,INA
1_Member	GO Biological Processes	GO:0045109	intermediate filament organization	-10.2245	-7.1156	13/73	1832,3853,3854,3857,3861,3868,3872,3887,3889,3891,3892,5317,9118	DSP,KRT6A,KRT6B,KRT9,KRT14,KRT16,KRT17,KRT81,KRT83,KRT85,KRT86,PKP1,INA
1_Member	GO Biological Processes	GO:0045103	intermediate filament-based process	-8.92317	-5.99036	13/92	1832,3853,3854,3857,3861,3868,3872,3887,3889,3891,3892,5317,9118	DSP,KRT6A,KRT6B,KRT9,KRT14,KRT16,KRT17,KRT81,KRT83,KRT85,KRT86,PKP1,INA
1_Member	GO Biological Processes	GO:0031424	keratinization	-11.8823	-8.59733	15/82	3853,3854,3868,3872,3887,3889,3891,3892,6699,6703,6704,6705,6706,23581,25818	KRT6A,KRT6B,KRT16,KRT17,KRT81,KRT83,KRT85,KRT86,SPRR1B,SPRR2D,SPRR2E,SPRR2F,SPRR2G,CASP14,KLK5
1_Member	GO Biological Processes	GO:0030216	keratinocyte differentiation	-14.5089	-11.0198	21/141	1832,2069,3853,3854,3861,3868,3872,3887,3889,3891,3892,6278,6699,6703,6704,6705,6706,8644,23581,25818,51384	DSP,EREG,KRT6A,KRT6B,KRT14,KRT16,KRT17,KRT81,KRT83,KRT85,KRT86,S100A7,SPRR1B,SPRR2D,SPRR2E,SPRR2F,SPRR2G,AKR1C3,CASP14,KLK5,WNT16
1_Member	GO Biological Processes	GO:0043588	skin development	-12.3267	-8.98375	25/269	1832,2069,2304,3853,3854,3857,3861,3868,3872,3887,3889,3891,3892,6278,6699,6703,6704,6705,6706,8644,11166,22943,23581,25818,51384	DSP,EREG,FOXE1,KRT6A,KRT6B,KRT9,KRT14,KRT16,KRT17,KRT81,KRT83,KRT85,KRT86,S100A7,SPRR1B,SPRR2D,SPRR2E,SPRR2F,SPRR2G,AKR1C3,SOX21,DKK1,CASP14,KLK5,WNT16
1_Member	GO Biological Processes	GO:0097435	supramolecular fiber organization	-2.32251	-0.578663	17/558	1832,3853,3854,3857,3861,3868,3872,3887,3889,3891,3892,5317,7018,7138,9118,10529,126206	DSP,KRT6A,KRT6B,KRT9,KRT14,KRT16,KRT17,KRT81,KRT83,KRT85,KRT86,PKP1,TF,TNNT1,INA,NEBL,NLRP5
1_Summary	GO Biological Processes	GO:0030855	epithelial cell differentiation	-16.2291	-12.2504	43/615	190,654,1373,1543,1645,1646,1832,2069,2516,3853,3854,3857,3861,3868,3872,3887,3889,3891,3892,4760,5076,5105,5308,5454,6278,6699,6703,6704,6705,6706,7348,7379,8644,10409,11023,23581,25818,51384,51458,56033,157848,168620,388585,646,2304,5744,11166,22943,5317,9118,7018,7138,10529,126206	NR0B1,BMP6,CPS1,CYP1A1,AKR1C1,AKR1C2,DSP,EREG,NR5A1,KRT6A,KRT6B,KRT9,KRT14,KRT16,KRT17,KRT81,KRT83,KRT85,KRT86,NEUROD1,PAX2,PCK1,PITX2,POU3F2,S100A7,SPRR1B,SPRR2D,SPRR2E,SPRR2F,SPRR2G,UPK1B,UPK2,AKR1C3,BASP1,VAX1,CASP14,KLK5,WNT16,RHCG,BARX1,NKX6-3,BHLHA15,HES5,BNC1,FOXE1,PTHLH,SOX21,DKK1,PKP1,INA,TF,TNNT1,NEBL,NLRP5
10_Member	GO Biological Processes	GO:0071695	anatomical structure maturation	-3.40827	-1.29573	11/213	2056,2069,2266,5076,5139,8941,26256,59067,163589,168620,388585	EPO,EREG,FGG,PAX2,PDE3A,CDK5R2,CABYR,IL21,TDRD5,BHLHA15,HES5
10_Member	GO Biological Processes	GO:0048469	cell maturation	-3.03544	-1.03488	9/166	2056,2069,2266,5139,26256,59067,163589,168620,388585	EPO,EREG,FGG,PDE3A,CABYR,IL21,TDRD5,BHLHA15,HES5
10_Member	GO Biological Processes	GO:0021700	developmental maturation	-3.12633	-1.1026	12/267	525,2056,2069,2266,5076,5139,8941,26256,59067,163589,168620,388585	ATP6V1B1,EPO,EREG,FGG,PAX2,PDE3A,CDK5R2,CABYR,IL21,TDRD5,BHLHA15,HES5
10_Member	GO Biological Processes	GO:0007292	female gamete generation	-5.63258	-3.0127	12/147	2069,5139,8061,51087,54937,56979,84072,163589,254528,346673,388553,402381	EREG,PDE3A,FOSL1,YBX2,SOHLH2,PRDM9,HORMAD1,TDRD5,MEIOB,STRA8,MEIOSIN,SOHLH1
10_Member	GO Biological Processes	GO:0048599	oocyte development	-2.34499	-0.593063	4/45	2069,5139,51087,163589	EREG,PDE3A,YBX2,TDRD5
10_Member	GO Biological Processes	GO:0009994	oocyte differentiation	-4.0584	-1.75681	6/49	2069,5139,51087,54937,163589,402381	EREG,PDE3A,YBX2,SOHLH2,TDRD5,SOHLH1
10_Member	GO Biological Processes	GO:0048477	oogenesis	-5.12035	-2.61913	9/89	2069,5139,51087,54937,84072,163589,346673,388553,402381	EREG,PDE3A,YBX2,SOHLH2,HORMAD1,TDRD5,STRA8,MEIOSIN,SOHLH1
10_Summary	GO Biological Processes	GO:0007292	female gamete generation	-5.63258	-3.0127	12/147	2069,5139,8061,51087,54937,56979,84072,163589,254528,346673,388553,402381,2056,2266,5076,8941,26256,59067,168620,388585,525	EREG,PDE3A,FOSL1,YBX2,SOHLH2,PRDM9,HORMAD1,TDRD5,MEIOB,STRA8,MEIOSIN,SOHLH1,EPO,FGG,PAX2,CDK5R2,CABYR,IL21,BHLHA15,HES5,ATP6V1B1
11_Member	GO Biological Processes	GO:0046686	response to cadmium ion	-2.06366	-0.412132	4/54	2729,3815,7015,8644	GCLC,KIT,TERT,AKR1C3
11_Member	GO Biological Processes	GO:0010035	response to inorganic substance	-5.59144	-2.98314	24/540	337,338,654,1261,1373,1543,1728,2243,2244,2266,2729,3569,3815,5076,5122,7015,7018,7031,8061,8644,8929,9633,169026,284111	APOA4,APOB,BMP6,CNGA3,CPS1,CYP1A1,NQO1,FGA,FGB,FGG,GCLC,IL6,KIT,PAX2,PCSK1,TERT,TF,TFF1,FOSL1,AKR1C3,PHOX2B,TESMIN,SLC30A8,SLC13A5
11_Member	GO Biological Processes	GO:0010038	response to metal ion	-4.904	-2.48677	18/367	654,1261,1373,1543,1728,2243,2244,2266,2729,3815,5122,7015,7018,7031,8644,9633,169026,284111	BMP6,CNGA3,CPS1,CYP1A1,NQO1,FGA,FGB,FGG,GCLC,KIT,PCSK1,TERT,TF,TFF1,AKR1C3,TESMIN,SLC30A8,SLC13A5
11_Summary	GO Biological Processes	GO:0010035	response to inorganic substance	-5.59144	-2.98314	24/540	337,338,654,1261,1373,1543,1728,2243,2244,2266,2729,3569,3815,5076,5122,7015,7018,7031,8061,8644,8929,9633,169026,284111	APOA4,APOB,BMP6,CNGA3,CPS1,CYP1A1,NQO1,FGA,FGB,FGG,GCLC,IL6,KIT,PAX2,PCSK1,TERT,TF,TFF1,FOSL1,AKR1C3,PHOX2B,TESMIN,SLC30A8,SLC13A5
12_Member	GO Biological Processes	GO:0021536	diencephalon development	-3.80929	-1.5706	7/77	190,2637,4808,5122,5308,5454,5457	NR0B1,GBX2,NHLH2,PCSK1,PITX2,POU3F2,POU4F1
12_Member	GO Biological Processes	GO:0035270	endocrine system development	-5.39573	-2.83092	11/129	190,654,1081,2304,2516,3569,4760,5122,5308,5454,168620	NR0B1,BMP6,CGA,FOXE1,NR5A1,IL6,NEUROD1,PCSK1,PITX2,POU3F2,BHLHA15
12_Member	GO Biological Processes	GO:0048732	gland development	-3.20447	-1.1594	16/418	190,1081,1373,1543,2267,2304,2516,3569,5105,5122,5268,5308,5454,8600,9148,54577	NR0B1,CGA,CPS1,CYP1A1,FGL1,FOXE1,NR5A1,IL6,PCK1,PCSK1,SERPINB5,PITX2,POU3F2,TNFSF11,NEURL1,UGT1A7
12_Member	GO Biological Processes	GO:0021854	hypothalamus development	-2.17551	-0.484072	3/26	190,4808,5454	NR0B1,NHLH2,POU3F2
12_Member	GO Biological Processes	GO:0021983	pituitary gland development	-2.45398	-0.66035	4/42	190,5122,5308,5454	NR0B1,PCSK1,PITX2,POU3F2
12_Summary	GO Biological Processes	GO:0035270	endocrine system development	-5.39573	-2.83092	11/129	190,654,1081,2304,2516,3569,4760,5122,5308,5454,168620,2637,4808,5457,1373,1543,2267,5105,5268,8600,9148,54577	NR0B1,BMP6,CGA,FOXE1,NR5A1,IL6,NEUROD1,PCSK1,PITX2,POU3F2,BHLHA15,GBX2,NHLH2,POU4F1,CPS1,CYP1A1,FGL1,PCK1,SERPINB5,TNFSF11,NEURL1,UGT1A7
13_Member	GO Biological Processes	GO:0070374	positive regulation of ERK1 and ERK2 cascade	-1.72058	-0.179879	8/222	2056,2243,2244,2266,6278,8600,9965,26291	EPO,FGA,FGB,FGG,S100A7,TNFSF11,FGF19,FGF21
13_Member	GO Biological Processes	GO:0043410	positive regulation of MAPK cascade	-2.09107	-0.425957	15/495	2056,2243,2244,2266,3569,3815,6278,8600,9965,10178,11211,22943,26291,51384,255324	EPO,FGA,FGB,FGG,IL6,KIT,S100A7,TNFSF11,FGF19,TENM1,FZD10,DKK1,FGF21,WNT16,EPGN
13_Member	GO Biological Processes	GO:0070372	regulation of ERK1 and ERK2 cascade	-2.08384	-0.425957	11/315	1846,2056,2243,2244,2266,6278,8000,8600,9965,26291,55584	DUSP4,EPO,FGA,FGB,FGG,S100A7,PSCA,TNFSF11,FGF19,FGF21,CHRNA9
13_Member	GO Biological Processes	GO:0043408	regulation of MAPK cascade	-3.05735	-1.04541	22/695	1846,2056,2243,2244,2266,3569,3815,5063,6278,6317,7345,8000,8600,9965,10178,11211,22943,26291,51207,51384,55584,255324	DUSP4,EPO,FGA,FGB,FGG,IL6,KIT,PAK3,S100A7,SERPINB3,UCHL1,PSCA,TNFSF11,FGF19,TENM1,FZD10,DKK1,FGF21,DUSP13,WNT16,CHRNA9,EPGN
13_Member	GO Biological Processes	GO:0008015	blood circulation	-2.08986	-0.425957	13/403	186,654,1373,2056,2243,2244,2266,2729,5139,6866,10911,58498,255061	AGTR2,BMP6,CPS1,EPO,FGA,FGB,FGG,GCLC,PDE3A,TAC3,UTS2,MYL7,TAC4
13_Member	GO Biological Processes	GO:0007596	blood coagulation	-2.34783	-0.593063	8/172	2243,2244,2266,2267,3273,3569,5340,57834	FGA,FGB,FGG,FGL1,HRG,IL6,PLG,CYP4F11
13_Member	GO Biological Processes	GO:0072378	blood coagulation, fibrin clot formation	-2.87967	-0.942002	3/15	2243,2244,2266	FGA,FGB,FGG
13_Member	GO Biological Processes	GO:0097746	blood vessel diameter maintenance	-2.2501	-0.533305	7/142	186,1373,2243,2244,2266,2729,10911	AGTR2,CPS1,FGA,FGB,FGG,GCLC,UTS2
13_Member	GO Biological Processes	GO:0007160	cell-matrix adhesion	-1.77804	-0.217324	6/136	2243,2244,2266,2267,27076,401827	FGA,FGB,FGG,FGL1,LYPD3,MSLNL
13_Member	GO Biological Processes	GO:0003013	circulatory system process	-2.45903	-0.663647	16/495	186,654,1373,2056,2243,2244,2266,2729,5139,6528,6542,6866,9153,10911,58498,255061	AGTR2,BMP6,CPS1,EPO,FGA,FGB,FGG,GCLC,PDE3A,SLC5A5,SLC7A2,TAC3,SLC28A2,UTS2,MYL7,TAC4
13_Member	GO Biological Processes	GO:0050817	coagulation	-2.31792	-0.576989	8/174	2243,2244,2266,2267,3273,3569,5340,57834	FGA,FGB,FGG,FGL1,HRG,IL6,PLG,CYP4F11
13_Member	GO Biological Processes	GO:0042730	fibrinolysis	-5.14706	-2.62173	5/19	2243,2244,2266,3273,5340	FGA,FGB,FGG,HRG,PLG
13_Member	GO Biological Processes	GO:0007599	hemostasis	-2.27393	-0.549817	8/177	2243,2244,2266,2267,3273,3569,5340,57834	FGA,FGB,FGG,FGL1,HRG,IL6,PLG,CYP4F11
13_Member	GO Biological Processes	GO:0034109	homotypic cell-cell adhesion	-2.6302	-0.77857	5/62	1832,2243,2244,2266,2267	DSP,FGA,FGB,FGG,FGL1
13_Member	GO Biological Processes	GO:0030195	negative regulation of blood coagulation	-3.21957	-1.16821	5/46	2243,2244,2266,3273,5340	FGA,FGB,FGG,HRG,PLG
13_Member	GO Biological Processes	GO:0050819	negative regulation of coagulation	-3.05166	-1.04541	5/50	2243,2244,2266,3273,5340	FGA,FGB,FGG,HRG,PLG
13_Member	GO Biological Processes	GO:2000352	negative regulation of endothelial cell apoptotic process	-3.78665	-1.56236	5/35	2243,2244,2266,7015,26291	FGA,FGB,FGG,TERT,FGF21
13_Member	GO Biological Processes	GO:1904036	negative regulation of epithelial cell apoptotic process	-4.41519	-2.06596	7/62	2243,2244,2266,4760,5275,7015,26291	FGA,FGB,FGG,NEUROD1,SERPINB13,TERT,FGF21
13_Member	GO Biological Processes	GO:2001237	negative regulation of extrinsic apoptotic signaling pathway	-1.78037	-0.218624	5/99	2243,2244,2266,2729,7015	FGA,FGB,FGG,GCLC,TERT
13_Member	GO Biological Processes	GO:1902042	negative regulation of extrinsic apoptotic signaling pathway via death domain receptors	-1.96161	-0.349869	3/31	2243,2244,2266	FGA,FGB,FGG
13_Member	GO Biological Processes	GO:1900047	negative regulation of hemostasis	-3.17603	-1.13716	5/47	2243,2244,2266,3273,5340	FGA,FGB,FGG,HRG,PLG
13_Member	GO Biological Processes	GO:1903035	negative regulation of response to wounding	-3.41866	-1.30246	7/89	2243,2244,2266,3273,5340,9856,11202	FGA,FGB,FGG,HRG,PLG,KIAA0319,KLK8
13_Member	GO Biological Processes	GO:0061045	negative regulation of wound healing	-2.29723	-0.562469	5/74	2243,2244,2266,3273,5340	FGA,FGB,FGG,HRG,PLG
13_Member	GO Biological Processes	GO:0031639	plasminogen activation	-3.43435	-1.31445	3/10	2243,2244,2266	FGA,FGB,FGG
13_Member	GO Biological Processes	GO:0030168	platelet activation	-2.46973	-0.672576	6/97	2243,2244,2266,2267,3273,3569	FGA,FGB,FGG,FGL1,HRG,IL6
13_Member	GO Biological Processes	GO:0070527	platelet aggregation	-2.34499	-0.593063	4/45	2243,2244,2266,2267	FGA,FGB,FGG,FGL1
13_Member	GO Biological Processes	GO:0045921	positive regulation of exocytosis	-2.15481	-0.471426	5/80	2243,2244,2266,3822,8941	FGA,FGB,FGG,KLRC2,CDK5R2
13_Member	GO Biological Processes	GO:0034116	positive regulation of heterotypic cell-cell adhesion	-2.87967	-0.942002	3/15	2243,2244,2266	FGA,FGB,FGG
13_Member	GO Biological Processes	GO:0046887	positive regulation of hormone secretion	-2.96217	-0.990725	8/137	654,2243,2244,2266,3623,8600,51083,169026	BMP6,FGA,FGB,FGG,INHA,TNFSF11,GAL,SLC30A8
13_Member	GO Biological Processes	GO:0090277	positive regulation of peptide hormone secretion	-1.66532	-0.142819	5/106	2243,2244,2266,8600,169026	FGA,FGB,FGG,TNFSF11,SLC30A8
13_Member	GO Biological Processes	GO:0002793	positive regulation of peptide secretion	-1.6343	-0.125266	5/108	2243,2244,2266,8600,169026	FGA,FGB,FGG,TNFSF11,SLC30A8
13_Member	GO Biological Processes	GO:0050714	positive regulation of protein secretion	-1.65581	-0.137043	6/145	654,2243,2244,2266,5122,169026	BMP6,FGA,FGB,FGG,PCSK1,SLC30A8
13_Member	GO Biological Processes	GO:0051047	positive regulation of secretion	-2.51276	-0.693325	12/316	654,2243,2244,2266,3623,3822,5122,8600,8941,9536,51083,169026	BMP6,FGA,FGB,FGG,INHA,KLRC2,PCSK1,TNFSF11,CDK5R2,PTGES,GAL,SLC30A8
13_Member	GO Biological Processes	GO:1903532	positive regulation of secretion by cell	-2.84459	-0.918959	12/288	654,2243,2244,2266,3623,3822,5122,8600,8941,9536,51083,169026	BMP6,FGA,FGB,FGG,INHA,KLRC2,PCSK1,TNFSF11,CDK5R2,PTGES,GAL,SLC30A8
13_Member	GO Biological Processes	GO:1900026	positive regulation of substrate adhesion-dependent cell spreading	-1.5539	-0.070821	3/44	2243,2244,2266	FGA,FGB,FGG
13_Member	GO Biological Processes	GO:0045907	positive regulation of vasoconstriction	-2.00105	-0.376449	3/30	2243,2244,2266	FGA,FGB,FGG
13_Member	GO Biological Processes	GO:0072376	protein activation cascade	-2.7148	-0.832071	3/17	2243,2244,2266	FGA,FGB,FGG
13_Member	GO Biological Processes	GO:0016485	protein processing	-2.01784	-0.384852	8/196	2243,2244,2266,5122,5646,5653,26085,169026	FGA,FGB,FGG,PCSK1,PRSS3,KLK6,KLK13,SLC30A8
13_Member	GO Biological Processes	GO:0090066	regulation of anatomical structure size	-1.77035	-0.212692	14/492	186,1373,1440,1826,2243,2244,2266,2729,5063,5076,9856,10178,10911,23105	AGTR2,CPS1,CSF3,DSCAM,FGA,FGB,FGG,GCLC,PAK3,PAX2,KIAA0319,TENM1,UTS2,FSTL4
13_Member	GO Biological Processes	GO:0030193	regulation of blood coagulation	-2.40039	-0.621331	5/70	2243,2244,2266,3273,5340	FGA,FGB,FGG,HRG,PLG
13_Member	GO Biological Processes	GO:0050878	regulation of body fluid levels	-1.81216	-0.240029	11/345	525,2243,2244,2266,2267,3273,3569,5340,9148,51297,57834	ATP6V1B1,FGA,FGB,FGG,FGL1,HRG,IL6,PLG,NEURL1,BPIFA1,CYP4F11
13_Member	GO Biological Processes	GO:0050818	regulation of coagulation	-2.27252	-0.549817	5/75	2243,2244,2266,3273,5340	FGA,FGB,FGG,HRG,PLG
13_Member	GO Biological Processes	GO:2000351	regulation of endothelial cell apoptotic process	-3.60484	-1.43379	6/59	2243,2244,2266,7015,8644,26291	FGA,FGB,FGG,TERT,AKR1C3,FGF21
13_Member	GO Biological Processes	GO:1904035	regulation of epithelial cell apoptotic process	-4.40784	-2.06485	9/109	2243,2244,2266,3569,4760,5275,7015,8644,26291	FGA,FGB,FGG,IL6,NEUROD1,SERPINB13,TERT,AKR1C3,FGF21
13_Member	GO Biological Processes	GO:0017157	regulation of exocytosis	-1.56593	-0.077683	7/194	2243,2244,2266,3822,5582,8941,9699	FGA,FGB,FGG,KLRC2,PRKCG,CDK5R2,RIMS2
13_Member	GO Biological Processes	GO:2001236	regulation of extrinsic apoptotic signaling pathway	-1.52023	-0.0447935	6/156	186,2243,2244,2266,2729,7015	AGTR2,FGA,FGB,FGG,GCLC,TERT
13_Member	GO Biological Processes	GO:1902041	regulation of extrinsic apoptotic signaling pathway via death domain receptors	-1.41186	0	3/50	2243,2244,2266	FGA,FGB,FGG
13_Member	GO Biological Processes	GO:1900046	regulation of hemostasis	-2.34793	-0.593063	5/72	2243,2244,2266,3273,5340	FGA,FGB,FGG,HRG,PLG
13_Member	GO Biological Processes	GO:0034114	regulation of heterotypic cell-cell adhesion	-2.22398	-0.518885	3/25	2243,2244,2266	FGA,FGB,FGG
13_Member	GO Biological Processes	GO:0046883	regulation of hormone secretion	-3.44154	-1.31791	12/246	654,2044,2243,2244,2266,3569,3623,4760,8600,9024,51083,169026	BMP6,EPHA5,FGA,FGB,FGG,IL6,INHA,NEUROD1,TNFSF11,BRSK2,GAL,SLC30A8
13_Member	GO Biological Processes	GO:0090276	regulation of peptide hormone secretion	-2.61522	-0.765596	9/191	2044,2243,2244,2266,3569,4760,8600,9024,169026	EPHA5,FGA,FGB,FGG,IL6,NEUROD1,TNFSF11,BRSK2,SLC30A8
13_Member	GO Biological Processes	GO:0002791	regulation of peptide secretion	-2.56986	-0.731661	9/194	2044,2243,2244,2266,3569,4760,8600,9024,169026	EPHA5,FGA,FGB,FGG,IL6,NEUROD1,TNFSF11,BRSK2,SLC30A8
13_Member	GO Biological Processes	GO:0090087	regulation of peptide transport	-2.54016	-0.707945	9/196	2044,2243,2244,2266,3569,4760,8600,9024,169026	EPHA5,FGA,FGB,FGG,IL6,NEUROD1,TNFSF11,BRSK2,SLC30A8
13_Member	GO Biological Processes	GO:0050708	regulation of protein secretion	-2.06547	-0.412681	10/274	654,2044,2243,2244,2266,3569,4760,5122,9024,169026	BMP6,EPHA5,FGA,FGB,FGG,IL6,NEUROD1,PCSK1,BRSK2,SLC30A8
13_Member	GO Biological Processes	GO:1903034	regulation of response to wounding	-1.84452	-0.264957	7/170	2243,2244,2266,3273,5340,9856,11202	FGA,FGB,FGG,HRG,PLG,KIAA0319,KLK8
13_Member	GO Biological Processes	GO:0051046	regulation of secretion	-2.47755	-0.675069	19/631	654,2044,2243,2244,2266,3569,3623,3822,4760,5122,5582,6623,8600,8941,9024,9536,9699,51083,169026	BMP6,EPHA5,FGA,FGB,FGG,IL6,INHA,KLRC2,NEUROD1,PCSK1,PRKCG,SNCG,TNFSF11,CDK5R2,BRSK2,PTGES,RIMS2,GAL,SLC30A8
13_Member	GO Biological Processes	GO:1903530	regulation of secretion by cell	-2.95357	-0.985597	19/572	654,2044,2243,2244,2266,3569,3623,3822,4760,5122,5582,6623,8600,8941,9024,9536,9699,51083,169026	BMP6,EPHA5,FGA,FGB,FGG,IL6,INHA,KLRC2,NEUROD1,PCSK1,PRKCG,SNCG,TNFSF11,CDK5R2,BRSK2,PTGES,RIMS2,GAL,SLC30A8
13_Member	GO Biological Processes	GO:0035296	regulation of tube diameter	-2.2501	-0.533305	7/142	186,1373,2243,2244,2266,2729,10911	AGTR2,CPS1,FGA,FGB,FGG,GCLC,UTS2
13_Member	GO Biological Processes	GO:0035150	regulation of tube size	-2.23376	-0.519896	7/143	186,1373,2243,2244,2266,2729,10911	AGTR2,CPS1,FGA,FGB,FGG,GCLC,UTS2
13_Member	GO Biological Processes	GO:0060627	regulation of vesicle-mediated transport	-1.52932	-0.0523664	14/530	2243,2244,2266,3822,5582,7018,7287,8941,9699,22943,50632,78989,123745,169026	FGA,FGB,FGG,KLRC2,PRKCG,TF,TULP1,CDK5R2,RIMS2,DKK1,CALY,COLEC11,PLA2G4E,SLC30A8
13_Member	GO Biological Processes	GO:0070555	response to interleukin-1	-1.83603	-0.258609	6/132	2056,2244,2266,2729,5122,169026	EPO,FGB,FGG,GCLC,PCSK1,SLC30A8
13_Member	GO Biological Processes	GO:0009611	response to wounding	-3.38186	-1.27511	17/443	337,1543,1832,2056,2069,2243,2244,2266,2267,3273,3569,3853,5122,5340,5653,11202,57834	APOA4,CYP1A1,DSP,EPO,EREG,FGA,FGB,FGG,FGL1,HRG,IL6,KRT6A,PCSK1,PLG,KLK6,KLK8,CYP4F11
13_Member	GO Biological Processes	GO:0003018	vascular process in circulatory system	-3.15482	-1.1251	12/265	186,654,1373,2243,2244,2266,2729,5139,6528,6542,9153,10911	AGTR2,BMP6,CPS1,FGA,FGB,FGG,GCLC,PDE3A,SLC5A5,SLC7A2,SLC28A2,UTS2
13_Member	GO Biological Processes	GO:0042060	wound healing	-1.93398	-0.329097	11/331	1832,2069,2243,2244,2266,2267,3273,3569,3853,5340,57834	DSP,EREG,FGA,FGB,FGG,FGL1,HRG,IL6,KRT6A,PLG,CYP4F11
13_Member	GO Biological Processes	GO:0031638	zymogen activation	-2.24426	-0.528933	4/48	2243,2244,2266,5646	FGA,FGB,FGG,PRSS3
13_Summary	GO Biological Processes	GO:0042730	fibrinolysis	-5.14706	-2.62173	5/19	2243,2244,2266,3273,5340,4760,5275,7015,26291,3569,8644,654,2044,3623,8600,9024,51083,169026,9856,11202,337,1543,1832,2056,2069,2267,3853,5122,5653,57834,186,1373,2729,5139,6528,6542,9153,10911,1846,3815,5063,6278,6317,7345,8000,9965,10178,11211,22943,51207,51384,55584,255324,3822,5582,6623,8941,9536,9699,6866,58498,255061,5646,26085,525,9148,51297,27076,401827,1440,1826,5076,23105,7018,7287,5063…	FGA,FGB,FGG,HRG,PLG,NEUROD1,SERPINB13,TERT,FGF21,IL6,AKR1C3,BMP6,EPHA5,INHA,TNFSF11,BRSK2,GAL,SLC30A8,KIAA0319,KLK8,APOA4,CYP1A1,DSP,EPO,EREG,FGL1,KRT6A,PCSK1,KLK6,CYP4F11,AGTR2,CPS1,GCLC,PDE3A,SLC5A5,SLC7A2,SLC28A2,UTS2,DUSP4,KIT,PAK3,S100A7,SERPINB3,UCHL1,PSCA,FGF19,TENM1,FZD10,DKK1,DUSP13,WNT16,CHRNA9,EPGN,KLRC2,PRKCG,SNCG,CDK5R2,PTGES,RIMS2,TAC3,MYL7,TAC4,PRSS3,KLK13,ATP6V1B1,NEURL1,BPIFA1,LY…
14_Member	GO Biological Processes	GO:0007420	brain development	-4.28543	-1.96067	27/777	186,190,1745,2044,2637,2902,3283,4760,4808,5015,5076,5122,5308,5454,5457,8929,8941,9118,9143,9148,10409,10642,10716,11023,22943,140679,388585	AGTR2,NR0B1,DLX1,EPHA5,GBX2,GRIN1,HSD3B1,NEUROD1,NHLH2,OTX2,PAX2,PCSK1,PITX2,POU3F2,POU4F1,PHOX2B,CDK5R2,INA,SYNGR3,NEURL1,BASP1,IGF2BP1,TBR1,VAX1,DKK1,SLC32A1,HES5
14_Member	GO Biological Processes	GO:0045165	cell fate commitment	-3.37865	-1.27511	12/250	1745,3569,4760,5076,5454,5457,10716,11281,51384,157848,347853,388585	DLX1,IL6,NEUROD1,PAX2,POU3F2,POU4F1,TBR1,POU6F2,WNT16,NKX6-3,TBX10,HES5
14_Member	GO Biological Processes	GO:0001708	cell fate specification	-2.00473	-0.376549	5/87	5076,5454,5457,10716,347853	PAX2,POU3F2,POU4F1,TBR1,TBX10
14_Member	GO Biological Processes	GO:0021953	central nervous system neuron differentiation	-1.31608	0	6/175	1745,2637,4808,5457,8929,10716	DLX1,GBX2,NHLH2,POU4F1,PHOX2B,TBR1
14_Member	GO Biological Processes	GO:0030900	forebrain development	-4.46706	-2.10505	18/396	190,1745,2044,2637,3283,4760,4808,5015,5122,5308,5454,5457,8941,10642,10716,22943,140679,388585	NR0B1,DLX1,EPHA5,GBX2,HSD3B1,NEUROD1,NHLH2,OTX2,PCSK1,PITX2,POU3F2,POU4F1,CDK5R2,IGF2BP1,TBR1,DKK1,SLC32A1,HES5
14_Member	GO Biological Processes	GO:0021872	forebrain generation of neurons	-3.05166	-1.04541	5/50	1745,2637,4808,10716,388585	DLX1,GBX2,NHLH2,TBR1,HES5
14_Member	GO Biological Processes	GO:0021879	forebrain neuron differentiation	-2.57254	-0.731661	4/39	1745,2637,4808,10716	DLX1,GBX2,NHLH2,TBR1
14_Member	GO Biological Processes	GO:0030902	hindbrain development	-2.04916	-0.401405	7/155	2637,4760,4808,5457,8929,8941,10716	GBX2,NEUROD1,NHLH2,POU4F1,PHOX2B,CDK5R2,TBR1
14_Member	GO Biological Processes	GO:0021766	hippocampus development	-2.73294	-0.838563	6/86	1745,2044,3283,4760,8941,140679	DLX1,EPHA5,HSD3B1,NEUROD1,CDK5R2,SLC32A1
14_Member	GO Biological Processes	GO:0021761	limbic system development	-5.03342	-2.5769	10/115	190,1745,2044,3283,4760,4808,5454,8941,10716,140679	NR0B1,DLX1,EPHA5,HSD3B1,NEUROD1,NHLH2,POU3F2,CDK5R2,TBR1,SLC32A1
14_Member	GO Biological Processes	GO:0048663	neuron fate commitment	-1.74455	-0.197945	4/67	1745,5454,5457,10716	DLX1,POU3F2,POU4F1,TBR1
14_Member	GO Biological Processes	GO:0021543	pallium development	-2.725	-0.835768	9/184	1745,2044,3283,4760,5454,8941,10642,10716,140679	DLX1,EPHA5,HSD3B1,NEUROD1,POU3F2,CDK5R2,IGF2BP1,TBR1,SLC32A1
14_Member	GO Biological Processes	GO:0021537	telencephalon development	-2.10791	-0.435697	10/270	1745,2044,3283,4760,5454,8941,10642,10716,140679,388585	DLX1,EPHA5,HSD3B1,NEUROD1,POU3F2,CDK5R2,IGF2BP1,TBR1,SLC32A1,HES5
14_Summary	GO Biological Processes	GO:0021761	limbic system development	-5.03342	-2.5769	10/115	190,1745,2044,3283,4760,4808,5454,8941,10716,140679,2637,5015,5122,5308,5457,10642,22943,388585,186,2902,5076,8929,9118,9143,9148,10409,11023,3569,11281,51384,157848,347853	NR0B1,DLX1,EPHA5,HSD3B1,NEUROD1,NHLH2,POU3F2,CDK5R2,TBR1,SLC32A1,GBX2,OTX2,PCSK1,PITX2,POU4F1,IGF2BP1,DKK1,HES5,AGTR2,GRIN1,PAX2,PHOX2B,INA,SYNGR3,NEURL1,BASP1,VAX1,IL6,POU6F2,WNT16,NKX6-3,TBX10
15_Member	GO Biological Processes	GO:0007568	aging	-5.00708	-2.57487	12/169	1543,1728,2056,2516,2729,3484,3861,3868,3889,5076,10804,140679	CYP1A1,NQO1,EPO,NR5A1,GCLC,IGFBP1,KRT14,KRT16,KRT83,PAX2,GJB6,SLC32A1
15_Member	GO Biological Processes	GO:0051602	response to electrical stimulus	-1.5539	-0.070821	3/44	1728,2056,10804	NQO1,EPO,GJB6
15_Summary	GO Biological Processes	GO:0007568	aging	-5.00708	-2.57487	12/169	1543,1728,2056,2516,2729,3484,3861,3868,3889,5076,10804,140679	CYP1A1,NQO1,EPO,NR5A1,GCLC,IGFBP1,KRT14,KRT16,KRT83,PAX2,GJB6,SLC32A1
16_Member	GO Biological Processes	GO:0044057	regulation of system process	-4.93438	-2.50972	24/591	186,337,654,786,1832,2243,2244,2266,2902,3623,3815,4760,6474,7125,7138,8929,9699,10874,11202,26251,27092,51083,118471,118738	AGTR2,APOA4,BMP6,CACNG1,DSP,FGA,FGB,FGG,GRIN1,INHA,KIT,NEUROD1,SHOX2,TNNC2,TNNT1,PHOX2B,RIMS2,NMU,KLK8,KCNG2,CACNG4,GAL,PRAP1,ZNF488
16_Summary	GO Biological Processes	GO:0044057	regulation of system process	-4.93438	-2.50972	24/591	186,337,654,786,1832,2243,2244,2266,2902,3623,3815,4760,6474,7125,7138,8929,9699,10874,11202,26251,27092,51083,118471,118738	AGTR2,APOA4,BMP6,CACNG1,DSP,FGA,FGB,FGG,GRIN1,INHA,KIT,NEUROD1,SHOX2,TNNC2,TNNT1,PHOX2B,RIMS2,NMU,KLK8,KCNG2,CACNG4,GAL,PRAP1,ZNF488
17_Member	GO Biological Processes	GO:0045787	positive regulation of cell cycle	-2.12832	-0.452119	12/354	1543,2069,4103,7015,8061,8929,56979,118471,255324,346673,387778,388553	CYP1A1,EREG,MAGEA4,TERT,FOSL1,PHOX2B,PRDM9,PRAP1,EPGN,STRA8,SPDYC,MEIOSIN
17_Member	GO Biological Processes	GO:0090068	positive regulation of cell cycle process	-1.75355	-0.204818	9/262	1543,2069,7015,8929,56979,118471,255324,346673,388553	CYP1A1,EREG,TERT,PHOX2B,PRDM9,PRAP1,EPGN,STRA8,MEIOSIN
17_Member	GO Biological Processes	GO:0071300	cellular response to retinoic acid	-1.81098	-0.2399	4/64	5076,11211,346673,388553	PAX2,FZD10,STRA8,MEIOSIN
17_Member	GO Biological Processes	GO:0051446	positive regulation of meiotic cell cycle	-2.17551	-0.484072	3/26	56979,346673,388553	PRDM9,STRA8,MEIOSIN
17_Member	GO Biological Processes	GO:0045836	positive regulation of meiotic nuclear division	-2.7148	-0.832071	3/17	56979,346673,388553	PRDM9,STRA8,MEIOSIN
17_Member	GO Biological Processes	GO:0051785	positive regulation of nuclear division	-3.60484	-1.43379	6/59	2069,56979,118471,255324,346673,388553	EREG,PRDM9,PRAP1,EPGN,STRA8,MEIOSIN
17_Member	GO Biological Processes	GO:2000243	positive regulation of reproductive process	-3.47916	-1.33667	7/87	646,2516,5139,56979,255061,346673,388553	BNC1,NR5A1,PDE3A,PRDM9,TAC4,STRA8,MEIOSIN
17_Member	GO Biological Processes	GO:0051445	regulation of meiotic cell cycle	-2.5695	-0.731661	5/64	5139,56979,84072,346673,388553	PDE3A,PRDM9,HORMAD1,STRA8,MEIOSIN
17_Member	GO Biological Processes	GO:0040020	regulation of meiotic nuclear division	-3.91202	-1.63775	5/33	5139,56979,84072,346673,388553	PDE3A,PRDM9,HORMAD1,STRA8,MEIOSIN
17_Member	GO Biological Processes	GO:0051783	regulation of nuclear division	-2.80456	-0.888319	8/145	2069,5139,56979,84072,118471,255324,346673,388553	EREG,PDE3A,PRDM9,HORMAD1,PRAP1,EPGN,STRA8,MEIOSIN
17_Member	GO Biological Processes	GO:2000241	regulation of reproductive process	-4.82142	-2.42572	13/206	646,2516,3815,5047,5139,6954,56979,79400,84072,126206,255061,346673,388553	BNC1,NR5A1,KIT,PAEP,PDE3A,TCP11,PRDM9,NOX5,HORMAD1,NLRP5,TAC4,STRA8,MEIOSIN
17_Member	GO Biological Processes	GO:0032526	response to retinoic acid	-2.26134	-0.541606	6/107	654,5076,11211,22943,346673,388553	BMP6,PAX2,FZD10,DKK1,STRA8,MEIOSIN
17_Summary	GO Biological Processes	GO:2000241	regulation of reproductive process	-4.82142	-2.42572	13/206	646,2516,3815,5047,5139,6954,56979,79400,84072,126206,255061,346673,388553,2069,118471,255324,654,5076,11211,22943,1543,4103,7015,8061,8929,387778	BNC1,NR5A1,KIT,PAEP,PDE3A,TCP11,PRDM9,NOX5,HORMAD1,NLRP5,TAC4,STRA8,MEIOSIN,EREG,PRAP1,EPGN,BMP6,PAX2,FZD10,DKK1,CYP1A1,MAGEA4,TERT,FOSL1,PHOX2B,SPDYC
18_Member	GO Biological Processes	GO:0046545	development of primary female sexual characteristics	-2.46973	-0.672576	6/97	1081,2069,2516,3623,3815,132625	CGA,EREG,NR5A1,INHA,KIT,ZFP42
18_Member	GO Biological Processes	GO:0046546	development of primary male sexual characteristics	-2.8819	-0.942002	8/141	190,2516,3623,3815,4808,8644,132625,400629	NR0B1,NR5A1,INHA,KIT,NHLH2,AKR1C3,ZFP42,TEX19
18_Member	GO Biological Processes	GO:0045137	development of primary sexual characteristics	-3.20913	-1.16093	11/225	190,1081,2069,2516,3623,3815,4808,8644,10409,132625,400629	NR0B1,CGA,EREG,NR5A1,INHA,KIT,NHLH2,AKR1C3,BASP1,ZFP42,TEX19
18_Member	GO Biological Processes	GO:0008585	female gonad development	-2.5609	-0.724993	6/93	1081,2069,2516,3623,3815,132625	CGA,EREG,NR5A1,INHA,KIT,ZFP42
18_Member	GO Biological Processes	GO:0046660	female sex differentiation	-2.14803	-0.467765	6/113	1081,2069,2516,3623,3815,132625	CGA,EREG,NR5A1,INHA,KIT,ZFP42
18_Member	GO Biological Processes	GO:0008406	gonad development	-3.2903	-1.21318	11/220	190,1081,2069,2516,3623,3815,4808,8644,10409,132625,400629	NR0B1,CGA,EREG,NR5A1,INHA,KIT,NHLH2,AKR1C3,BASP1,ZFP42,TEX19
18_Member	GO Biological Processes	GO:0008584	male gonad development	-2.90169	-0.946601	8/140	190,2516,3623,3815,4808,8644,132625,400629	NR0B1,NR5A1,INHA,KIT,NHLH2,AKR1C3,ZFP42,TEX19
18_Member	GO Biological Processes	GO:0046661	male sex differentiation	-3.07272	-1.05676	9/164	190,654,2516,3623,3815,4808,8644,132625,400629	NR0B1,BMP6,NR5A1,INHA,KIT,NHLH2,AKR1C3,ZFP42,TEX19
18_Member	GO Biological Processes	GO:0001541	ovarian follicle development	-2.09203	-0.425957	4/53	1081,2069,3623,3815	CGA,EREG,INHA,KIT
18_Member	GO Biological Processes	GO:0042698	ovulation cycle	-1.64174	-0.126676	4/72	1081,2069,2516,4808	CGA,EREG,NR5A1,NHLH2
18_Member	GO Biological Processes	GO:0022602	ovulation cycle process	-1.43404	0	3/49	1081,2069,2516	CGA,EREG,NR5A1
18_Member	GO Biological Processes	GO:0046890	regulation of lipid biosynthetic process	-2.75742	-0.852638	9/182	190,337,338,654,1081,2516,5105,8644,9965	NR0B1,APOA4,APOB,BMP6,CGA,NR5A1,PCK1,AKR1C3,FGF19
18_Member	GO Biological Processes	GO:0019216	regulation of lipid metabolic process	-2.65908	-0.793854	13/344	190,337,338,654,1081,2516,3815,5105,8644,9965,26291,27198,51083	NR0B1,APOA4,APOB,BMP6,CGA,NR5A1,KIT,PCK1,AKR1C3,FGF19,FGF21,HCAR1,GAL
18_Member	GO Biological Processes	GO:0050810	regulation of steroid biosynthetic process	-3.84514	-1.59657	7/76	190,338,654,1081,2516,8644,9965	NR0B1,APOB,BMP6,CGA,NR5A1,AKR1C3,FGF19
18_Member	GO Biological Processes	GO:0019218	regulation of steroid metabolic process	-4.74231	-2.3604	9/99	190,338,654,1081,2516,3815,8644,9965,51083	NR0B1,APOB,BMP6,CGA,NR5A1,KIT,AKR1C3,FGF19,GAL
18_Member	GO Biological Processes	GO:0048608	reproductive structure development	-3.3157	-1.22452	13/291	190,654,1081,2069,2516,3623,3815,4808,5268,8644,10409,132625,400629	NR0B1,BMP6,CGA,EREG,NR5A1,INHA,KIT,NHLH2,SERPINB5,AKR1C3,BASP1,ZFP42,TEX19
18_Member	GO Biological Processes	GO:0061458	reproductive system development	-3.26018	-1.19594	13/295	190,654,1081,2069,2516,3623,3815,4808,5268,8644,10409,132625,400629	NR0B1,BMP6,CGA,EREG,NR5A1,INHA,KIT,NHLH2,SERPINB5,AKR1C3,BASP1,ZFP42,TEX19
18_Member	GO Biological Processes	GO:0007548	sex differentiation	-3.00179	-1.01237	12/276	190,654,1081,2069,2516,3623,3815,4808,8644,10409,132625,400629	NR0B1,BMP6,CGA,EREG,NR5A1,INHA,KIT,NHLH2,AKR1C3,BASP1,ZFP42,TEX19
18_Summary	GO Biological Processes	GO:0019218	regulation of steroid metabolic process	-4.74231	-2.3604	9/99	190,338,654,1081,2516,3815,8644,9965,51083,2069,3623,4808,5268,10409,132625,400629,337,5105,26291,27198	NR0B1,APOB,BMP6,CGA,NR5A1,KIT,AKR1C3,FGF19,GAL,EREG,INHA,NHLH2,SERPINB5,BASP1,ZFP42,TEX19,APOA4,PCK1,FGF21,HCAR1
19_Member	GO Biological Processes	GO:0032870	cellular response to hormone stimulus	-2.79753	-0.884978	17/501	186,338,1081,1373,1645,1646,2244,2516,2729,3484,3815,5105,6528,7253,8644,26291,90226	AGTR2,APOB,CGA,CPS1,AKR1C1,AKR1C2,FGB,NR5A1,GCLC,IGFBP1,KIT,PCK1,SLC5A5,TSHR,AKR1C3,FGF21,UCN2
19_Member	GO Biological Processes	GO:0009725	response to hormone	-4.63268	-2.25751	28/784	186,338,654,1081,1261,1373,1645,1646,1728,2056,2069,2244,2516,2729,3283,3484,3569,3815,5105,5122,6528,7031,7253,8061,8644,26291,51083,90226	AGTR2,APOB,BMP6,CGA,CNGA3,CPS1,AKR1C1,AKR1C2,NQO1,EPO,EREG,FGB,NR5A1,GCLC,HSD3B1,IGFBP1,IL6,KIT,PCK1,PCSK1,SLC5A5,TFF1,TSHR,FOSL1,AKR1C3,FGF21,GAL,UCN2
19_Member	GO Biological Processes	GO:0043434	response to peptide hormone	-1.62143	-0.116391	11/369	186,1373,2069,2729,3484,5105,5122,7031,7253,26291,51083	AGTR2,CPS1,EREG,GCLC,IGFBP1,PCK1,PCSK1,TFF1,TSHR,FGF21,GAL
19_Summary	GO Biological Processes	GO:0009725	response to hormone	-4.63268	-2.25751	28/784	186,338,654,1081,1261,1373,1645,1646,1728,2056,2069,2244,2516,2729,3283,3484,3569,3815,5105,5122,6528,7031,7253,8061,8644,26291,51083,90226	AGTR2,APOB,BMP6,CGA,CNGA3,CPS1,AKR1C1,AKR1C2,NQO1,EPO,EREG,FGB,NR5A1,GCLC,HSD3B1,IGFBP1,IL6,KIT,PCK1,PCSK1,SLC5A5,TFF1,TSHR,FOSL1,AKR1C3,FGF21,GAL,UCN2
2_Member	GO Biological Processes	GO:0006325	chromatin organization	-5.38553	-2.83092	26/633	676,3007,3008,3009,3018,8342,8345,8348,8350,8351,8352,8355,8356,8358,8359,8360,8364,8366,8367,8968,8970,10716,56154,56979,92815,653604	BRDT,H1-3,H1-4,H1-5,H2BC3,H2BC14,H2BC9,H2BC17,H3C1,H3C4,H3C3,H3C8,H3C12,H3C2,H4C1,H4C4,H4C3,H4C2,H4C5,H3C7,H2BC11,TBR1,TEX15,PRDM9,H2AC25,H3C13
2_Member	GO Biological Processes	GO:0006338	chromatin remodeling	-9.13478	-6.15081	25/378	676,3007,3008,3009,3018,8342,8345,8348,8350,8351,8352,8355,8356,8358,8359,8360,8364,8366,8367,8968,8970,10716,56154,92815,653604	BRDT,H1-3,H1-4,H1-5,H2BC3,H2BC14,H2BC9,H2BC17,H3C1,H3C4,H3C3,H3C8,H3C12,H3C2,H4C1,H4C4,H4C3,H4C2,H4C5,H3C7,H2BC11,TBR1,TEX15,H2AC25,H3C13
2_Member	GO Biological Processes	GO:0051276	chromosome organization	-5.42925	-2.84322	22/477	3007,3008,3009,3149,7015,8350,8351,8352,8355,8356,8358,8359,8360,8364,8366,8367,8968,56154,56979,84072,254528,642636	H1-3,H1-4,H1-5,HMGB3,TERT,H3C1,H3C4,H3C3,H3C8,H3C12,H3C2,H4C1,H4C4,H4C3,H4C2,H4C5,H3C7,TEX15,PRDM9,HORMAD1,MEIOB,RAD21L1
2_Member	GO Biological Processes	GO:0040029	epigenetic regulation of gene expression	-2.72998	-0.838563	8/149	8350,8351,8352,8355,8356,8358,8968,56154	H3C1,H3C4,H3C3,H3C8,H3C12,H3C2,H3C7,TEX15
2_Member	GO Biological Processes	GO:0045653	negative regulation of megakaryocyte differentiation	-5.02747	-2.5769	5/20	8359,8360,8364,8366,8367	H4C1,H4C4,H4C3,H4C2,H4C5
2_Member	GO Biological Processes	GO:0045638	negative regulation of myeloid cell differentiation	-3.24672	-1.18575	7/95	3149,3623,8359,8360,8364,8366,8367	HMGB3,INHA,H4C1,H4C4,H4C3,H4C2,H4C5
2_Member	GO Biological Processes	GO:0006334	nucleosome assembly	-16.1374	-12.2504	21/118	3007,3008,3009,3018,8342,8345,8348,8350,8351,8352,8355,8356,8358,8359,8360,8364,8366,8367,8968,8970,653604	H1-3,H1-4,H1-5,H2BC3,H2BC14,H2BC9,H2BC17,H3C1,H3C4,H3C3,H3C8,H3C12,H3C2,H4C1,H4C4,H4C3,H4C2,H4C5,H3C7,H2BC11,H3C13
2_Member	GO Biological Processes	GO:0034728	nucleosome organization	-15.817	-12.1061	22/138	3007,3008,3009,3018,8342,8345,8348,8350,8351,8352,8355,8356,8358,8359,8360,8364,8366,8367,8968,8970,92815,653604	H1-3,H1-4,H1-5,H2BC3,H2BC14,H2BC9,H2BC17,H3C1,H3C4,H3C3,H3C8,H3C12,H3C2,H4C1,H4C4,H4C3,H4C2,H4C5,H3C7,H2BC11,H2AC25,H3C13
2_Member	GO Biological Processes	GO:0061644	protein localization to CENP-A containing chromatin	-10.0472	-6.9731	8/18	3012,8335,8359,8360,8364,8366,8367,8970	H2AC8,H2AC4,H4C1,H4C4,H4C3,H4C2,H4C5,H2BC11
2_Member	GO Biological Processes	GO:0071168	protein localization to chromatin	-7.63528	-4.80893	9/46	3009,3012,8335,8359,8360,8364,8366,8367,8970	H1-5,H2AC8,H2AC4,H4C1,H4C4,H4C3,H4C2,H4C5,H2BC11
2_Member	GO Biological Processes	GO:0034502	protein localization to chromosome	-6.00438	-3.30766	10/90	3009,3012,7015,8335,8359,8360,8364,8366,8367,8970	H1-5,H2AC8,TERT,H2AC4,H4C1,H4C4,H4C3,H4C2,H4C5,H2BC11
2_Member	GO Biological Processes	GO:0071459	protein localization to chromosome, centromeric region	-7.01872	-4.24561	8/39	3012,8335,8359,8360,8364,8366,8367,8970	H2AC8,H2AC4,H4C1,H4C4,H4C3,H4C2,H4C5,H2BC11
2_Member	GO Biological Processes	GO:0065004	protein-DNA complex assembly	-11.2421	-8.05397	22/228	3007,3008,3009,3018,8342,8345,8348,8350,8351,8352,8355,8356,8358,8359,8360,8364,8366,8367,8968,8970,138474,653604	H1-3,H1-4,H1-5,H2BC3,H2BC14,H2BC9,H2BC17,H3C1,H3C4,H3C3,H3C8,H3C12,H3C2,H4C1,H4C4,H4C3,H4C2,H4C5,H3C7,H2BC11,TAF1L,H3C13
2_Member	GO Biological Processes	GO:0071824	protein-DNA complex subunit organization	-11.3323	-8.09843	23/249	3007,3008,3009,3018,8342,8345,8348,8350,8351,8352,8355,8356,8358,8359,8360,8364,8366,8367,8968,8970,92815,138474,653604	H1-3,H1-4,H1-5,H2BC3,H2BC14,H2BC9,H2BC17,H3C1,H3C4,H3C3,H3C8,H3C12,H3C2,H4C1,H4C4,H4C3,H4C2,H4C5,H3C7,H2BC11,H2AC25,TAF1L,H3C13
2_Member	GO Biological Processes	GO:1903706	regulation of hemopoiesis	-1.63421	-0.125266	12/415	1440,3149,3623,5105,5457,8359,8360,8364,8366,8367,8600,114771	CSF3,HMGB3,INHA,PCK1,POU4F1,H4C1,H4C4,H4C3,H4C2,H4C5,TNFSF11,PGLYRP3
2_Member	GO Biological Processes	GO:0045652	regulation of megakaryocyte differentiation	-3.61336	-1.43388	5/38	8359,8360,8364,8366,8367	H4C1,H4C4,H4C3,H4C2,H4C5
2_Member	GO Biological Processes	GO:0045637	regulation of myeloid cell differentiation	-2.82015	-0.901577	10/214	1440,3149,3623,5457,8359,8360,8364,8366,8367,8600	CSF3,HMGB3,INHA,POU4F1,H4C1,H4C4,H4C3,H4C2,H4C5,TNFSF11
2_Member	GO Biological Processes	GO:0032200	telomere organization	-7.07739	-4.28724	13/130	7015,8350,8351,8352,8355,8356,8358,8359,8360,8364,8366,8367,8968	TERT,H3C1,H3C4,H3C3,H3C8,H3C12,H3C2,H4C1,H4C4,H4C3,H4C2,H4C5,H3C7
2_Summary	GO Biological Processes	GO:0006334	nucleosome assembly	-16.1374	-12.2504	21/118	3007,3008,3009,3018,8342,8345,8348,8350,8351,8352,8355,8356,8358,8359,8360,8364,8366,8367,8968,8970,653604,92815,138474,3012,8335,676,10716,56154,7015,3149,56979,84072,254528,642636,3623,1440,5457,8600,5105,114771	H1-3,H1-4,H1-5,H2BC3,H2BC14,H2BC9,H2BC17,H3C1,H3C4,H3C3,H3C8,H3C12,H3C2,H4C1,H4C4,H4C3,H4C2,H4C5,H3C7,H2BC11,H3C13,H2AC25,TAF1L,H2AC8,H2AC4,BRDT,TBR1,TEX15,TERT,HMGB3,PRDM9,HORMAD1,MEIOB,RAD21L1,INHA,CSF3,POU4F1,TNFSF11,PCK1,PGLYRP3
20_Member	GO Biological Processes	GO:0008283	cell population proliferation	-3.79447	-1.56543	24/699	1543,2069,2173,2267,2637,3569,3815,4613,4953,5308,5454,6474,7031,7296,7345,8600,8929,9536,10642,11023,11202,51384,79400,84985	CYP1A1,EREG,FABP7,FGL1,GBX2,IL6,KIT,MYCN,ODC1,PITX2,POU3F2,SHOX2,TFF1,TXNRD1,UCHL1,TNFSF11,PHOX2B,PTGES,IGF2BP1,VAX1,KLK8,WNT16,NOX5,FAM83A
20_Member	GO Biological Processes	GO:0050673	epithelial cell proliferation	-4.33779	-2.00704	11/167	2069,2173,2267,3569,3815,4613,8600,8929,11202,51384,79400	EREG,FABP7,FGL1,IL6,KIT,MYCN,TNFSF11,PHOX2B,KLK8,WNT16,NOX5
20_Summary	GO Biological Processes	GO:0050673	epithelial cell proliferation	-4.33779	-2.00704	11/167	2069,2173,2267,3569,3815,4613,8600,8929,11202,51384,79400,1543,2637,4953,5308,5454,6474,7031,7296,7345,9536,10642,11023,84985	EREG,FABP7,FGL1,IL6,KIT,MYCN,TNFSF11,PHOX2B,KLK8,WNT16,NOX5,CYP1A1,GBX2,ODC1,PITX2,POU3F2,SHOX2,TFF1,TXNRD1,UCHL1,PTGES,IGF2BP1,VAX1,FAM83A
3_Member	GO Biological Processes	GO:0019731	antibacterial humoral response	-5.63296	-3.0127	8/58	2243,2244,5266,6700,7018,8970,51297,128488	FGA,FGB,PI3,SPRR2A,TF,H2BC11,BPIFA1,WFDC12
3_Member	GO Biological Processes	GO:0061844	antimicrobial humoral immune response mediated by antimicrobial peptide	-3.91855	-1.63895	7/74	3273,3853,5473,6278,8970,51297,114771	HRG,KRT6A,PPBP,S100A7,H2BC11,BPIFA1,PGLYRP3
3_Member	GO Biological Processes	GO:0019730	antimicrobial humoral response	-10.7358	-7.58909	16/115	2243,2244,3273,3853,5266,5473,5646,6278,6700,7018,8970,26525,51297,78989,114771,128488	FGA,FGB,HRG,KRT6A,PI3,PPBP,PRSS3,S100A7,SPRR2A,TF,H2BC11,IL36RN,BPIFA1,COLEC11,PGLYRP3,WFDC12
3_Member	GO Biological Processes	GO:0042742	defense response to bacterium	-4.37895	-2.04212	15/294	2243,2244,3569,3853,3929,5266,5473,6278,6700,7018,8970,51297,114771,128488,140683	FGA,FGB,IL6,KRT6A,LBP,PI3,PPBP,S100A7,SPRR2A,TF,H2BC11,BPIFA1,PGLYRP3,WFDC12,BPIFA2
3_Member	GO Biological Processes	GO:0050830	defense response to Gram-positive bacterium	-2.05947	-0.409201	6/118	3569,3853,3929,6700,8970,114771	IL6,KRT6A,LBP,SPRR2A,H2BC11,PGLYRP3
3_Member	GO Biological Processes	GO:0006959	humoral immune response	-8.09864	-5.21158	18/222	2243,2244,3273,3569,3853,5266,5473,5646,6278,6700,7018,8970,26525,51297,78989,81494,114771,128488	FGA,FGB,HRG,IL6,KRT6A,PI3,PPBP,PRSS3,S100A7,SPRR2A,TF,H2BC11,IL36RN,BPIFA1,COLEC11,CFHR5,PGLYRP3,WFDC12
3_Member	GO Biological Processes	GO:0045087	innate immune response	-4.59677	-2.22823	27/745	337,1728,2243,2244,2813,3002,3149,3811,3821,3822,3868,3929,5266,6278,8942,8970,26525,51297,64600,78989,81494,92747,114771,128488,169026,387836,100431172	APOA4,NQO1,FGA,FGB,GP2,GZMB,HMGB3,KIR3DL1,KLRC1,KLRC2,KRT16,LBP,PI3,S100A7,KYNU,H2BC11,IL36RN,BPIFA1,PLA2G2F,COLEC11,CFHR5,BPIFB1,PGLYRP3,WFDC12,SLC30A8,CLEC2A,KLRF2
3_Member	GO Biological Processes	GO:0031640	killing of cells of another organism	-1.63401	-0.125266	3/41	3853,8970,114771	KRT6A,H2BC11,PGLYRP3
3_Summary	GO Biological Processes	GO:0019730	antimicrobial humoral response	-10.7358	-7.58909	16/115	2243,2244,3273,3853,5266,5473,5646,6278,6700,7018,8970,26525,51297,78989,114771,128488,3569,81494,337,1728,2813,3002,3149,3811,3821,3822,3868,3929,8942,64600,92747,169026,387836,100431172,140683	FGA,FGB,HRG,KRT6A,PI3,PPBP,PRSS3,S100A7,SPRR2A,TF,H2BC11,IL36RN,BPIFA1,COLEC11,PGLYRP3,WFDC12,IL6,CFHR5,APOA4,NQO1,GP2,GZMB,HMGB3,KIR3DL1,KLRC1,KLRC2,KRT16,LBP,KYNU,PLA2G2F,BPIFB1,SLC30A8,CLEC2A,KLRF2,BPIFA2
4_Member	GO Biological Processes	GO:0006066	alcohol metabolic process	-2.47984	-0.675069	12/319	319,337,338,1543,1645,1646,5105,6718,8644,57016,121214,441282	APOF,APOA4,APOB,CYP1A1,AKR1C1,AKR1C2,PCK1,AKR1D1,AKR1C3,AKR1B10,SDR9C7,AKR1B15
4_Member	GO Biological Processes	GO:0030647	aminoglycoside antibiotic metabolic process	-5.0168	-2.5769	4/10	1645,1646,8644,57016	AKR1C1,AKR1C2,AKR1C3,AKR1B10
4_Member	GO Biological Processes	GO:0008207	C21-steroid hormone metabolic process	-5.71579	-3.04622	6/26	1645,1646,3283,6718,8644,10202	AKR1C1,AKR1C2,HSD3B1,AKR1D1,AKR1C3,DHRS2
4_Member	GO Biological Processes	GO:0042180	cellular ketone metabolic process	-4.42305	-2.06747	8/84	1555,1645,1646,1728,8644,8942,57016,57834	CYP2B6,AKR1C1,AKR1C2,NQO1,AKR1C3,KYNU,AKR1B10,CYP4F11
4_Member	GO Biological Processes	GO:0071398	cellular response to fatty acid	-2.7483	-0.848022	4/35	1373,1645,1646,8644	CPS1,AKR1C1,AKR1C2,AKR1C3
4_Member	GO Biological Processes	GO:0071395	cellular response to jasmonic acid stimulus	-4.88237	-2.47961	3/4	1645,1646,8644	AKR1C1,AKR1C2,AKR1C3
4_Member	GO Biological Processes	GO:0071379	cellular response to prostaglandin stimulus	-2.50483	-0.693325	3/20	338,1646,8644	APOB,AKR1C2,AKR1C3
4_Member	GO Biological Processes	GO:0044597	daunorubicin metabolic process	-5.23348	-2.69861	4/9	1645,1646,8644,57016	AKR1C1,AKR1C2,AKR1C3,AKR1B10
4_Member	GO Biological Processes	GO:0016101	diterpenoid metabolic process	-3.47916	-1.33667	7/87	1543,1645,8644,54577,57016,121214,441282	CYP1A1,AKR1C1,AKR1C3,UGT1A7,AKR1B10,SDR9C7,AKR1B15
4_Member	GO Biological Processes	GO:0044598	doxorubicin metabolic process	-5.0168	-2.5769	4/10	1645,1646,8644,57016	AKR1C1,AKR1C2,AKR1C3,AKR1B10
4_Member	GO Biological Processes	GO:0008210	estrogen metabolic process	-3.50643	-1.35577	5/40	1543,3283,7363,54577,441282	CYP1A1,HSD3B1,UGT2B4,UGT1A7,AKR1B15
4_Member	GO Biological Processes	GO:0016137	glycoside metabolic process	-3.6186	-1.43483	4/21	1645,1646,8644,57016	AKR1C1,AKR1C2,AKR1C3,AKR1B10
4_Member	GO Biological Processes	GO:1901657	glycosyl compound metabolic process	-1.46106	-0.000517416	4/82	1645,1646,8644,57016	AKR1C1,AKR1C2,AKR1C3,AKR1B10
4_Member	GO Biological Processes	GO:0042445	hormone metabolic process	-9.45574	-6.44374	19/206	1081,1543,1645,1646,2304,2516,3283,5122,5653,6528,6718,7363,8644,10202,54577,57016,121214,169026,441282	CGA,CYP1A1,AKR1C1,AKR1C2,FOXE1,NR5A1,HSD3B1,PCSK1,KLK6,SLC5A5,AKR1D1,UGT2B4,AKR1C3,DHRS2,UGT1A7,AKR1B10,SDR9C7,SLC30A8,AKR1B15
4_Member	GO Biological Processes	GO:0006720	isoprenoid metabolic process	-2.71597	-0.832071	7/117	1543,1645,8644,54577,57016,121214,441282	CYP1A1,AKR1C1,AKR1C3,UGT1A7,AKR1B10,SDR9C7,AKR1B15
4_Member	GO Biological Processes	GO:1901615	organic hydroxy compound metabolic process	-3.55901	-1.40435	18/468	319,337,338,1081,1543,1591,1645,1646,1728,2304,5105,6528,6718,8644,10941,57016,121214,441282	APOF,APOA4,APOB,CGA,CYP1A1,CYP24A1,AKR1C1,AKR1C2,NQO1,FOXE1,PCK1,SLC5A5,AKR1D1,AKR1C3,UGT2A1,AKR1B10,SDR9C7,AKR1B15
4_Member	GO Biological Processes	GO:0030638	polyketide metabolic process	-5.0168	-2.5769	4/10	1645,1646,8644,57016	AKR1C1,AKR1C2,AKR1C3,AKR1B10
4_Member	GO Biological Processes	GO:0034308	primary alcohol metabolic process	-3.19237	-1.15041	7/97	1543,1645,1646,8644,57016,121214,441282	CYP1A1,AKR1C1,AKR1C2,AKR1C3,AKR1B10,SDR9C7,AKR1B15
4_Member	GO Biological Processes	GO:0042448	progesterone metabolic process	-3.07166	-1.05676	3/13	1645,1646,8644	AKR1C1,AKR1C2,AKR1C3
4_Member	GO Biological Processes	GO:0006693	prostaglandin metabolic process	-3.5591	-1.40435	5/39	525,1645,1646,8644,9536	ATP6V1B1,AKR1C1,AKR1C2,AKR1C3,PTGES
4_Member	GO Biological Processes	GO:0006692	prostanoid metabolic process	-3.5591	-1.40435	5/39	525,1645,1646,8644,9536	ATP6V1B1,AKR1C1,AKR1C2,AKR1C3,PTGES
4_Member	GO Biological Processes	GO:1901661	quinone metabolic process	-4.77196	-2.38322	6/37	1645,1646,1728,8644,57016,57834	AKR1C1,AKR1C2,NQO1,AKR1C3,AKR1B10,CYP4F11
4_Member	GO Biological Processes	GO:0010817	regulation of hormone levels	-9.81159	-6.76963	31/532	654,1081,1543,1645,1646,2044,2243,2244,2266,2304,2516,3283,3569,3623,4760,5122,5653,6528,6718,7363,8600,8644,9024,9699,10202,51083,54577,57016,121214,169026,441282	BMP6,CGA,CYP1A1,AKR1C1,AKR1C2,EPHA5,FGA,FGB,FGG,FOXE1,NR5A1,HSD3B1,IL6,INHA,NEUROD1,PCSK1,KLK6,SLC5A5,AKR1D1,UGT2B4,TNFSF11,AKR1C3,BRSK2,RIMS2,DHRS2,GAL,UGT1A7,AKR1B10,SDR9C7,SLC30A8,AKR1B15
4_Member	GO Biological Processes	GO:0070542	response to fatty acid	-3.44823	-1.32084	6/63	1373,1645,1646,2731,5122,8644	CPS1,AKR1C1,AKR1C2,GLDC,PCSK1,AKR1C3
4_Member	GO Biological Processes	GO:0009753	response to jasmonic acid	-4.88237	-2.47961	3/4	1645,1646,8644	AKR1C1,AKR1C2,AKR1C3
4_Member	GO Biological Processes	GO:0034694	response to prostaglandin	-1.92362	-0.322123	3/32	338,1646,8644	APOB,AKR1C2,AKR1C3
4_Member	GO Biological Processes	GO:0001523	retinoid metabolic process	-3.57316	-1.40627	7/84	1543,1645,8644,54577,57016,121214,441282	CYP1A1,AKR1C1,AKR1C3,UGT1A7,AKR1B10,SDR9C7,AKR1B15
4_Member	GO Biological Processes	GO:0042572	retinol metabolic process	-2.93579	-0.97559	5/53	1543,8644,57016,121214,441282	CYP1A1,AKR1C3,AKR1B10,SDR9C7,AKR1B15
4_Member	GO Biological Processes	GO:0019748	secondary metabolic process	-6.14032	-3.41463	8/50	1543,1548,1645,1646,8644,22977,54577,57016	CYP1A1,CYP2A6,AKR1C1,AKR1C2,AKR1C3,AKR7A3,UGT1A7,AKR1B10
4_Member	GO Biological Processes	GO:0006694	steroid biosynthetic process	-1.58919	-0.0895268	5/111	1543,3283,6718,8644,441282	CYP1A1,HSD3B1,AKR1D1,AKR1C3,AKR1B15
4_Member	GO Biological Processes	GO:0008202	steroid metabolic process	-7.14444	-4.33656	18/256	319,337,338,1543,1548,1555,1591,1645,1646,3283,6718,7363,8644,10202,10941,54577,121214,441282	APOF,APOA4,APOB,CYP1A1,CYP2A6,CYP2B6,CYP24A1,AKR1C1,AKR1C2,HSD3B1,AKR1D1,UGT2B4,AKR1C3,DHRS2,UGT2A1,UGT1A7,SDR9C7,AKR1B15
4_Member	GO Biological Processes	GO:0006721	terpenoid metabolic process	-3.16571	-1.12991	7/98	1543,1645,8644,54577,57016,121214,441282	CYP1A1,AKR1C1,AKR1C3,UGT1A7,AKR1B10,SDR9C7,AKR1B15
4_Member	GO Biological Processes	GO:1902644	tertiary alcohol metabolic process	-4.22967	-1.91082	4/15	1645,1646,8644,57016	AKR1C1,AKR1C2,AKR1C3,AKR1B10
4_Summary	GO Biological Processes	GO:0010817	regulation of hormone levels	-9.81159	-6.76963	31/532	654,1081,1543,1645,1646,2044,2243,2244,2266,2304,2516,3283,3569,3623,4760,5122,5653,6528,6718,7363,8600,8644,9024,9699,10202,51083,54577,57016,121214,169026,441282,319,337,338,1548,1555,1591,10941,22977,1728,57834,8942,525,9536,5105,1373,2731	BMP6,CGA,CYP1A1,AKR1C1,AKR1C2,EPHA5,FGA,FGB,FGG,FOXE1,NR5A1,HSD3B1,IL6,INHA,NEUROD1,PCSK1,KLK6,SLC5A5,AKR1D1,UGT2B4,TNFSF11,AKR1C3,BRSK2,RIMS2,DHRS2,GAL,UGT1A7,AKR1B10,SDR9C7,SLC30A8,AKR1B15,APOF,APOA4,APOB,CYP2A6,CYP2B6,CYP24A1,UGT2A1,AKR7A3,NQO1,CYP4F11,KYNU,ATP6V1B1,PTGES,PCK1,CPS1,GLDC
5_Member	GO Biological Processes	GO:0022412	cellular process involved in reproduction in multicellular organism	-8.7369	-5.82757	26/426	676,1081,2069,2515,3815,5139,6954,7345,8061,9148,9633,26256,51087,54937,56154,81492,84072,138474,163589,171483,254528,346673,388553,400629,402381,728695	BRDT,CGA,EREG,ADAM2,KIT,PDE3A,TCP11,UCHL1,FOSL1,NEURL1,TESMIN,CABYR,YBX2,SOHLH2,TEX15,RSPH6A,HORMAD1,TAF1L,TDRD5,FAM9B,MEIOB,STRA8,MEIOSIN,TEX19,SOHLH1,SPANXB1
5_Member	GO Biological Processes	GO:0007276	gamete generation	-7.75752	-4.89165	34/760	190,338,646,676,2069,3815,3857,5139,6954,7345,8061,9148,9633,26256,51087,51207,51298,54937,56154,56979,66037,81492,84072,84203,138474,163589,171483,254528,346673,388553,400629,402381,440822,728695	NR0B1,APOB,BNC1,BRDT,EREG,KIT,KRT9,PDE3A,TCP11,UCHL1,FOSL1,NEURL1,TESMIN,CABYR,YBX2,DUSP13,THEG,SOHLH2,TEX15,PRDM9,BOLL,RSPH6A,HORMAD1,TXNDC2,TAF1L,TDRD5,FAM9B,MEIOB,STRA8,MEIOSIN,TEX19,SOHLH1,PIWIL3,SPANXB1
5_Member	GO Biological Processes	GO:0007281	germ cell development	-5.29357	-2.74894	17/310	676,2069,3815,5139,6954,9148,26256,51087,54937,81492,84072,163589,171483,346673,388553,402381,728695	BRDT,EREG,KIT,PDE3A,TCP11,NEURL1,CABYR,YBX2,SOHLH2,RSPH6A,HORMAD1,TDRD5,FAM9B,STRA8,MEIOSIN,SOHLH1,SPANXB1
5_Member	GO Biological Processes	GO:0048232	male gamete generation	-7.66762	-4.82196	30/619	190,338,646,676,3815,3857,6954,9148,9633,26256,51087,51207,51298,54937,56154,56979,66037,81492,84072,84203,138474,163589,171483,254528,346673,388553,400629,402381,440822,728695	NR0B1,APOB,BNC1,BRDT,KIT,KRT9,TCP11,NEURL1,TESMIN,CABYR,YBX2,DUSP13,THEG,SOHLH2,TEX15,PRDM9,BOLL,RSPH6A,HORMAD1,TXNDC2,TAF1L,TDRD5,FAM9B,MEIOB,STRA8,MEIOSIN,TEX19,SOHLH1,PIWIL3,SPANXB1
5_Member	GO Biological Processes	GO:0007286	spermatid development	-2.0431	-0.399265	8/194	676,3815,9148,26256,81492,163589,171483,728695	BRDT,KIT,NEURL1,CABYR,RSPH6A,TDRD5,FAM9B,SPANXB1
5_Member	GO Biological Processes	GO:0048515	spermatid differentiation	-1.9563	-0.347911	8/201	676,3815,9148,26256,81492,163589,171483,728695	BRDT,KIT,NEURL1,CABYR,RSPH6A,TDRD5,FAM9B,SPANXB1
5_Member	GO Biological Processes	GO:0007283	spermatogenesis	-6.32232	-3.58139	27/600	190,338,646,676,3815,3857,6954,9148,9633,26256,51087,51207,51298,54937,56154,66037,81492,84072,84203,163589,171483,346673,388553,400629,402381,440822,728695	NR0B1,APOB,BNC1,BRDT,KIT,KRT9,TCP11,NEURL1,TESMIN,CABYR,YBX2,DUSP13,THEG,SOHLH2,TEX15,BOLL,RSPH6A,HORMAD1,TXNDC2,TDRD5,FAM9B,STRA8,MEIOSIN,TEX19,SOHLH1,PIWIL3,SPANXB1
5_Summary	GO Biological Processes	GO:0022412	cellular process involved in reproduction in multicellular organism	-8.7369	-5.82757	26/426	676,1081,2069,2515,3815,5139,6954,7345,8061,9148,9633,26256,51087,54937,56154,81492,84072,138474,163589,171483,254528,346673,388553,400629,402381,728695,190,338,646,3857,51207,51298,56979,66037,84203,440822	BRDT,CGA,EREG,ADAM2,KIT,PDE3A,TCP11,UCHL1,FOSL1,NEURL1,TESMIN,CABYR,YBX2,SOHLH2,TEX15,RSPH6A,HORMAD1,TAF1L,TDRD5,FAM9B,MEIOB,STRA8,MEIOSIN,TEX19,SOHLH1,SPANXB1,NR0B1,APOB,BNC1,KRT9,DUSP13,THEG,PRDM9,BOLL,TXNDC2,PIWIL3
6_Member	GO Biological Processes	GO:0070192	chromosome organization involved in meiotic cell cycle	-1.5843	-0.088998	4/75	56154,56979,84072,254528	TEX15,PRDM9,HORMAD1,MEIOB
6_Member	GO Biological Processes	GO:0007129	homologous chromosome pairing at meiosis	-2.09203	-0.425957	4/53	56154,56979,84072,254528	TEX15,PRDM9,HORMAD1,MEIOB
6_Member	GO Biological Processes	GO:0045143	homologous chromosome segregation	-1.83399	-0.257632	4/63	56154,56979,84072,254528	TEX15,PRDM9,HORMAD1,MEIOB
6_Member	GO Biological Processes	GO:0007140	male meiotic nuclear division	-3.86495	-1.60115	6/53	676,9633,56154,138474,254528,400629	BRDT,TESMIN,TEX15,TAF1L,MEIOB,TEX19
6_Member	GO Biological Processes	GO:0007127	meiosis I	-1.97575	-0.357041	6/123	676,56154,56979,84072,254528,400629	BRDT,TEX15,PRDM9,HORMAD1,MEIOB,TEX19
6_Member	GO Biological Processes	GO:0061982	meiosis I cell cycle process	-1.95955	-0.348961	6/124	676,56154,56979,84072,254528,400629	BRDT,TEX15,PRDM9,HORMAD1,MEIOB,TEX19
6_Member	GO Biological Processes	GO:0051321	meiotic cell cycle	-6.64921	-3.89249	17/247	676,2069,9633,51207,56154,56979,66037,84072,132625,138474,171483,254528,346673,388553,400629,440822,642636	BRDT,EREG,TESMIN,DUSP13,TEX15,PRDM9,BOLL,HORMAD1,ZFP42,TAF1L,FAM9B,MEIOB,STRA8,MEIOSIN,TEX19,PIWIL3,RAD21L1
6_Member	GO Biological Processes	GO:1903046	meiotic cell cycle process	-2.64602	-0.78631	9/189	676,2069,9633,56154,56979,84072,138474,254528,400629	BRDT,EREG,TESMIN,TEX15,PRDM9,HORMAD1,TAF1L,MEIOB,TEX19
6_Member	GO Biological Processes	GO:0140013	meiotic nuclear division	-2.96266	-0.990725	9/170	676,2069,9633,56154,56979,84072,138474,254528,400629	BRDT,EREG,TESMIN,TEX15,PRDM9,HORMAD1,TAF1L,MEIOB,TEX19
6_Member	GO Biological Processes	GO:0140527	reciprocal homologous recombination	-1.30862	0	3/55	56979,254528,400629	PRDM9,MEIOB,TEX19
6_Member	GO Biological Processes	GO:0007131	reciprocal meiotic recombination	-1.30862	0	3/55	56979,254528,400629	PRDM9,MEIOB,TEX19
6_Summary	GO Biological Processes	GO:0051321	meiotic cell cycle	-6.64921	-3.89249	17/247	676,2069,9633,51207,56154,56979,66037,84072,132625,138474,171483,254528,346673,388553,400629,440822,642636	BRDT,EREG,TESMIN,DUSP13,TEX15,PRDM9,BOLL,HORMAD1,ZFP42,TAF1L,FAM9B,MEIOB,STRA8,MEIOSIN,TEX19,PIWIL3,RAD21L1
7_Member	GO Biological Processes	GO:0071396	cellular response to lipid	-2.96133	-0.990725	18/527	338,1373,1440,1591,1645,1646,3569,3929,5076,5105,5457,5473,6528,8644,11211,26525,346673,388553	APOB,CPS1,CSF3,CYP24A1,AKR1C1,AKR1C2,IL6,LBP,PAX2,PCK1,POU4F1,PPBP,SLC5A5,AKR1C3,FZD10,IL36RN,STRA8,MEIOSIN
7_Member	GO Biological Processes	GO:0009617	response to bacterium	-6.06575	-3.35479	29/696	338,1373,1440,1543,1728,2056,2243,2244,3569,3595,3853,3929,5105,5122,5266,5473,6278,6555,6700,7018,7348,8970,9965,10804,26525,51297,114771,128488,140683	APOB,CPS1,CSF3,CYP1A1,NQO1,EPO,FGA,FGB,IL6,IL12RB2,KRT6A,LBP,PCK1,PCSK1,PI3,PPBP,S100A7,SLC10A2,SPRR2A,TF,UPK1B,H2BC11,FGF19,GJB6,IL36RN,BPIFA1,PGLYRP3,WFDC12,BPIFA2
7_Member	GO Biological Processes	GO:0032496	response to lipopolysaccharide	-3.3033	-1.22164	14/330	338,1373,1440,1543,1728,2056,3569,3595,3929,5122,5473,6278,10804,26525	APOB,CPS1,CSF3,CYP1A1,NQO1,EPO,IL6,IL12RB2,LBP,PCSK1,PPBP,S100A7,GJB6,IL36RN
7_Member	GO Biological Processes	GO:0002237	response to molecule of bacterial origin	-3.04291	-1.03952	14/351	338,1373,1440,1543,1728,2056,3569,3595,3929,5122,5473,6278,10804,26525	APOB,CPS1,CSF3,CYP1A1,NQO1,EPO,IL6,IL12RB2,LBP,PCSK1,PPBP,S100A7,GJB6,IL36RN
7_Summary	GO Biological Processes	GO:0009617	response to bacterium	-6.06575	-3.35479	29/696	338,1373,1440,1543,1728,2056,2243,2244,3569,3595,3853,3929,5105,5122,5266,5473,6278,6555,6700,7018,7348,8970,9965,10804,26525,51297,114771,128488,140683,1591,1645,1646,5076,5457,6528,8644,11211,346673,388553	APOB,CPS1,CSF3,CYP1A1,NQO1,EPO,FGA,FGB,IL6,IL12RB2,KRT6A,LBP,PCK1,PCSK1,PI3,PPBP,S100A7,SLC10A2,SPRR2A,TF,UPK1B,H2BC11,FGF19,GJB6,IL36RN,BPIFA1,PGLYRP3,WFDC12,BPIFA2,CYP24A1,AKR1C1,AKR1C2,PAX2,POU4F1,SLC5A5,AKR1C3,FZD10,STRA8,MEIOSIN
8_Member	GO Biological Processes	GO:0045454	cell redox homeostasis	-2.53187	-0.707393	4/40	1728,2729,7296,84203	NQO1,GCLC,TXNRD1,TXNDC2
8_Member	GO Biological Processes	GO:1990748	cellular detoxification	-5.38814	-2.83092	10/105	213,337,1728,2877,3049,7296,9536,57016,84203,140809	ALB,APOA4,NQO1,GPX2,HBQ1,TXNRD1,PTGES,AKR1B10,TXNDC2,SRXN1
8_Member	GO Biological Processes	GO:0098869	cellular oxidant detoxification	-5.12035	-2.61913	9/89	213,337,1728,2877,3049,7296,9536,84203,140809	ALB,APOA4,NQO1,GPX2,HBQ1,TXNRD1,PTGES,TXNDC2,SRXN1
8_Member	GO Biological Processes	GO:0097237	cellular response to toxic substance	-5.06718	-2.57806	10/114	213,337,1728,2877,3049,7296,9536,57016,84203,140809	ALB,APOA4,NQO1,GPX2,HBQ1,TXNRD1,PTGES,AKR1B10,TXNDC2,SRXN1
8_Member	GO Biological Processes	GO:0098754	detoxification	-5.63296	-3.0127	11/122	213,337,1728,2877,3049,7296,9536,22977,57016,84203,140809	ALB,APOA4,NQO1,GPX2,HBQ1,TXNRD1,PTGES,AKR7A3,AKR1B10,TXNDC2,SRXN1
8_Member	GO Biological Processes	GO:0009636	response to toxic substance	-5.88737	-3.20443	15/220	213,337,1373,1543,1728,2877,3049,5582,7296,9536,10202,22977,57016,84203,140809	ALB,APOA4,CPS1,CYP1A1,NQO1,GPX2,HBQ1,PRKCG,TXNRD1,PTGES,DHRS2,AKR7A3,AKR1B10,TXNDC2,SRXN1
8_Summary	GO Biological Processes	GO:0009636	response to toxic substance	-5.88737	-3.20443	15/220	213,337,1373,1543,1728,2877,3049,5582,7296,9536,10202,22977,57016,84203,140809,2729	ALB,APOA4,CPS1,CYP1A1,NQO1,GPX2,HBQ1,PRKCG,TXNRD1,PTGES,DHRS2,AKR7A3,AKR1B10,TXNDC2,SRXN1,GCLC
9_Member	GO Biological Processes	GO:0019369	arachidonic acid metabolic process	-3.73079	-1.52123	6/56	1543,1548,1555,8644,57834,64600	CYP1A1,CYP2A6,CYP2B6,AKR1C3,CYP4F11,PLA2G2F
9_Member	GO Biological Processes	GO:0071466	cellular response to xenobiotic stimulus	-3.85609	-1.59793	11/189	1543,1548,1555,1645,1728,2902,7345,9153,10864,26291,54577	CYP1A1,CYP2A6,CYP2B6,AKR1C1,NQO1,GRIN1,UCHL1,SLC28A2,SLC22A7,FGF21,UGT1A7
9_Member	GO Biological Processes	GO:0009804	coumarin metabolic process	-3.75565	-1.5407	3/8	1543,1548,54577	CYP1A1,CYP2A6,UGT1A7
9_Member	GO Biological Processes	GO:0019373	epoxygenase P450 pathway	-2.64043	-0.784767	3/18	1543,1548,1555	CYP1A1,CYP2A6,CYP2B6
9_Member	GO Biological Processes	GO:0006631	fatty acid metabolic process	-2.04525	-0.399265	11/319	525,1543,1548,1555,1645,1646,5105,8644,9536,57834,64600	ATP6V1B1,CYP1A1,CYP2A6,CYP2B6,AKR1C1,AKR1C2,PCK1,AKR1C3,PTGES,CYP4F11,PLA2G2F
9_Member	GO Biological Processes	GO:0006690	icosanoid metabolic process	-5.03342	-2.5769	10/115	525,1543,1548,1555,1645,1646,8644,9536,57834,64600	ATP6V1B1,CYP1A1,CYP2A6,CYP2B6,AKR1C1,AKR1C2,AKR1C3,PTGES,CYP4F11,PLA2G2F
9_Member	GO Biological Processes	GO:0001676	long-chain fatty acid metabolic process	-2.22267	-0.518885	6/109	1543,1548,1555,8644,57834,64600	CYP1A1,CYP2A6,CYP2B6,AKR1C3,CYP4F11,PLA2G2F
9_Member	GO Biological Processes	GO:0032787	monocarboxylic acid metabolic process	-3.24098	-1.18323	18/498	525,1543,1548,1555,1645,1646,3034,5105,6718,7363,8644,8942,9536,10841,10941,54577,57834,64600	ATP6V1B1,CYP1A1,CYP2A6,CYP2B6,AKR1C1,AKR1C2,HAL,PCK1,AKR1D1,UGT2B4,AKR1C3,KYNU,PTGES,FTCD,UGT2A1,UGT1A7,CYP4F11,PLA2G2F
9_Member	GO Biological Processes	GO:0120254	olefinic compound metabolic process	-5.69517	-3.03856	12/145	1543,1548,1555,1645,1646,2902,8644,57016,57834,64600,121214,441282	CYP1A1,CYP2A6,CYP2B6,AKR1C1,AKR1C2,GRIN1,AKR1C3,AKR1B10,CYP4F11,PLA2G2F,SDR9C7,AKR1B15
9_Member	GO Biological Processes	GO:0009698	phenylpropanoid metabolic process	-3.75565	-1.5407	3/8	1543,1548,54577	CYP1A1,CYP2A6,UGT1A7
9_Member	GO Biological Processes	GO:0009410	response to xenobiotic stimulus	-5.11702	-2.61913	20/425	1373,1543,1548,1555,1645,1728,2729,2902,4760,5122,5139,7345,8061,9153,9293,10864,26291,51083,54577,389903	CPS1,CYP1A1,CYP2A6,CYP2B6,AKR1C1,NQO1,GCLC,GRIN1,NEUROD1,PCSK1,PDE3A,UCHL1,FOSL1,SLC28A2,GPR52,SLC22A7,FGF21,GAL,UGT1A7,CSAG3
9_Member	GO Biological Processes	GO:0033559	unsaturated fatty acid metabolic process	-5.50259	-2.90557	10/102	525,1543,1548,1555,1645,1646,8644,9536,57834,64600	ATP6V1B1,CYP1A1,CYP2A6,CYP2B6,AKR1C1,AKR1C2,AKR1C3,PTGES,CYP4F11,PLA2G2F
9_Member	GO Biological Processes	GO:0042178	xenobiotic catabolic process	-2.17551	-0.484072	3/26	1543,1548,1555	CYP1A1,CYP2A6,CYP2B6
9_Member	GO Biological Processes	GO:0006805	xenobiotic metabolic process	-3.998	-1.70201	9/123	1543,1548,1555,1645,1728,2902,9153,10864,54577	CYP1A1,CYP2A6,CYP2B6,AKR1C1,NQO1,GRIN1,SLC28A2,SLC22A7,UGT1A7
9_Summary	GO Biological Processes	GO:0120254	olefinic compound metabolic process	-5.69517	-3.03856	12/145	1543,1548,1555,1645,1646,2902,8644,57016,57834,64600,121214,441282,525,9536,1373,1728,2729,4760,5122,5139,7345,8061,9153,9293,10864,26291,51083,54577,389903,3034,5105,6718,7363,8942,10841,10941	CYP1A1,CYP2A6,CYP2B6,AKR1C1,AKR1C2,GRIN1,AKR1C3,AKR1B10,CYP4F11,PLA2G2F,SDR9C7,AKR1B15,ATP6V1B1,PTGES,CPS1,NQO1,GCLC,NEUROD1,PCSK1,PDE3A,UCHL1,FOSL1,SLC28A2,GPR52,SLC22A7,FGF21,GAL,UGT1A7,CSAG3,HAL,PCK1,AKR1D1,UGT2B4,KYNU,FTCD,UGT2A1

## Sheet: Female smoker-down
GroupID	Category	Term	Description	LogP	Log(q-value)	InTerm_InList	Genes	Symbols
18_Member	GO Biological Processes	GO:0070372	regulation of ERK1 and ERK2 cascade	-2.3697	-0.123564	6/315	846,1116,2255,2626,5801,6098	CASR,CHI3L1,FGF10,GATA4,PTPRR,ROS1
18_Member	GO Biological Processes	GO:0043408	regulation of MAPK cascade	-1.7128	0	8/695	846,1116,1991,2255,2626,5801,6098,84432	CASR,CHI3L1,ELANE,FGF10,GATA4,PTPRR,ROS1,PROK1
18_Member	GO Biological Processes	GO:0070374	positive regulation of ERK1 and ERK2 cascade	-1.64732	0	4/222	846,1116,2255,2626	CASR,CHI3L1,FGF10,GATA4
18_Member	GO Biological Processes	GO:0043410	positive regulation of MAPK cascade	-1.48498	0	6/495	846,1116,1991,2255,2626,84432	CASR,CHI3L1,ELANE,FGF10,GATA4,PROK1
1_Summary	GO Biological Processes	GO:0007610	behavior	-5.82804	-2.00858	14/607	181,238,460,846,1392,1600,1816,2334,2740,2903,5923,6532,6860,7101,4248	AGRP,ALK,ASTN1,CASR,CRH,DAB1,DRD5,AFF2,GLP1R,GRIN2A,RASGRF1,SLC6A4,SYT4,NR2E1,MGAT3
1_Member	GO Biological Processes	GO:0007610	behavior	-5.82804	-2.00858	14/607	181,238,460,846,1392,1600,1816,2334,2740,2903,5923,6532,6860,7101	AGRP,ALK,ASTN1,CASR,CRH,DAB1,DRD5,AFF2,GLP1R,GRIN2A,RASGRF1,SLC6A4,SYT4,NR2E1
1_Member	GO Biological Processes	GO:0050890	cognition	-4.61743	-1.20749	9/317	1392,1816,2334,2740,2903,4248,5923,6532,6860	CRH,DRD5,AFF2,GLP1R,GRIN2A,MGAT3,RASGRF1,SLC6A4,SYT4
1_Member	GO Biological Processes	GO:0007611	learning or memory	-4.22384	-1.11494	8/276	1392,1816,2334,2740,2903,5923,6532,6860	CRH,DRD5,AFF2,GLP1R,GRIN2A,RASGRF1,SLC6A4,SYT4
1_Member	GO Biological Processes	GO:0048168	regulation of neuronal synaptic plasticity	-2.5803	-0.255536	3/57	2903,5923,6860	GRIN2A,RASGRF1,SYT4
1_Member	GO Biological Processes	GO:0007613	memory	-2.51289	-0.211293	4/124	2903,5923,6532,6860	GRIN2A,RASGRF1,SLC6A4,SYT4
2_Summary	GO Biological Processes	GO:0030855	epithelial cell differentiation	-5.76176	-2.00858	14/615	579,1755,2255,2312,2626,3884,6098,6496,9119,25928,54825,64102,340547,390792	NKX3-2,DMBT1,FGF10,FLG,GATA4,KRT33B,ROS1,SIX3,KRT75,SOSTDC1,CDHR2,TNMD,VSIG1,KRT39
2_Member	GO Biological Processes	GO:0030855	epithelial cell differentiation	-5.76176	-2.00858	14/615	579,1755,2255,2312,2626,3884,6098,6496,9119,25928,54825,64102,340547,390792	NKX3-2,DMBT1,FGF10,FLG,GATA4,KRT33B,ROS1,SIX3,KRT75,SOSTDC1,CDHR2,TNMD,VSIG1,KRT39
2_Member	GO Biological Processes	GO:0002064	epithelial cell development	-2.68941	-0.333837	5/185	579,6098,6496,64102,340547	NKX3-2,ROS1,SIX3,TNMD,VSIG1
3_Summary	GO Biological Processes	GO:0010817	regulation of hormone levels	-5.71954	-2.00858	13/532	846,1392,1592,1733,2740,3294,7364,7366,8431,50487,54576,56729,387597,3158,2626,2903,6532	CASR,CRH,CYP26A1,DIO1,GLP1R,HSD17B2,UGT2B7,UGT2B15,NR0B2,PLA2G3,UGT1A8,RETN,ILDR2,HMGCS2,GATA4,GRIN2A,SLC6A4
3_Member	GO Biological Processes	GO:0010817	regulation of hormone levels	-5.71954	-2.00858	13/532	846,1392,1592,1733,2740,3294,7364,7366,8431,50487,54576,56729,387597	CASR,CRH,CYP26A1,DIO1,GLP1R,HSD17B2,UGT2B7,UGT2B15,NR0B2,PLA2G3,UGT1A8,RETN,ILDR2
3_Member	GO Biological Processes	GO:0008202	steroid metabolic process	-4.45381	-1.16882	8/256	1392,1592,3158,3294,7364,7366,8431,54576	CRH,CYP26A1,HMGCS2,HSD17B2,UGT2B7,UGT2B15,NR0B2,UGT1A8
3_Member	GO Biological Processes	GO:0052695	cellular glucuronidation	-3.93329	-0.97565	3/20	7364,7366,54576	UGT2B7,UGT2B15,UGT1A8
3_Member	GO Biological Processes	GO:0006063	uronic acid metabolic process	-3.63611	-0.733106	3/25	7364,7366,54576	UGT2B7,UGT2B15,UGT1A8
3_Member	GO Biological Processes	GO:0019585	glucuronate metabolic process	-3.63611	-0.733106	3/25	7364,7366,54576	UGT2B7,UGT2B15,UGT1A8
3_Member	GO Biological Processes	GO:0042445	hormone metabolic process	-3.30322	-0.587511	6/206	1592,1733,3294,7364,7366,54576	CYP26A1,DIO1,HSD17B2,UGT2B7,UGT2B15,UGT1A8
3_Member	GO Biological Processes	GO:0008210	estrogen metabolic process	-3.02597	-0.461132	3/40	3294,7364,7366	HSD17B2,UGT2B7,UGT2B15
3_Member	GO Biological Processes	GO:0009410	response to xenobiotic stimulus	-2.96746	-0.432593	8/425	1592,2626,2903,3158,6532,7364,7366,54576	CYP26A1,GATA4,GRIN2A,HMGCS2,SLC6A4,UGT2B7,UGT2B15,UGT1A8
3_Member	GO Biological Processes	GO:0006805	xenobiotic metabolic process	-2.52553	-0.212505	4/123	1592,7364,7366,54576	CYP26A1,UGT2B7,UGT2B15,UGT1A8
3_Member	GO Biological Processes	GO:0071466	cellular response to xenobiotic stimulus	-1.87684	0	4/189	1592,7364,7366,54576	CYP26A1,UGT2B7,UGT2B15,UGT1A8
4_Summary	GO Biological Processes	GO:0098742	cell-cell adhesion via plasma-membrane adhesion molecules	-5.30304	-1.71702	9/260	1088,1600,9075,51208,53841,54825,57526,64405,84631,460,29091,84466	CEACAM8,DAB1,CLDN2,CLDN18,CDHR5,CDHR2,PCDH19,CDH22,SLITRK2,ASTN1,STXBP6,MEGF10
4_Member	GO Biological Processes	GO:0098742	cell-cell adhesion via plasma-membrane adhesion molecules	-5.30304	-1.71702	9/260	1088,1600,9075,51208,53841,54825,57526,64405,84631	CEACAM8,DAB1,CLDN2,CLDN18,CDHR5,CDHR2,PCDH19,CDH22,SLITRK2
4_Member	GO Biological Processes	GO:0098609	cell-cell adhesion	-4.97626	-1.48714	12/531	460,1088,1600,9075,29091,51208,53841,54825,57526,64405,84466,84631	ASTN1,CEACAM8,DAB1,CLDN2,STXBP6,CLDN18,CDHR5,CDHR2,PCDH19,CDH22,MEGF10,SLITRK2
4_Member	GO Biological Processes	GO:0034109	homotypic cell-cell adhesion	-2.47643	-0.196834	3/62	53841,54825,84466	CDHR5,CDHR2,MEGF10
4_Member	GO Biological Processes	GO:0007156	homophilic cell adhesion via plasma membrane adhesion molecules	-2.05876	0	4/167	53841,54825,57526,64405	CDHR5,CDHR2,PCDH19,CDH22
5_Summary	GO Biological Processes	GO:0042060	wound healing	-4.47097	-1.16882	9/331	350,1607,1816,2160,2255,2626,3053,5265,54959,2903,7103	APOH,DGKB,DRD5,F11,FGF10,GATA4,SERPIND1,SERPINA1,ODAM,GRIN2A,TSPAN8
5_Member	GO Biological Processes	GO:0042060	wound healing	-4.47097	-1.16882	9/331	350,1607,1816,2160,2255,2626,3053,5265,54959	APOH,DGKB,DRD5,F11,FGF10,GATA4,SERPIND1,SERPINA1,ODAM
5_Member	GO Biological Processes	GO:0009611	response to wounding	-4.22639	-1.11494	10/443	350,1607,1816,2160,2255,2626,2903,3053,5265,54959	APOH,DGKB,DRD5,F11,FGF10,GATA4,GRIN2A,SERPIND1,SERPINA1,ODAM
5_Member	GO Biological Processes	GO:0030195	negative regulation of blood coagulation	-2.84859	-0.381565	3/46	350,2160,7103	APOH,F11,TSPAN8
5_Member	GO Biological Processes	GO:0050878	regulation of body fluid levels	-2.84107	-0.381565	7/345	350,1607,2160,2255,3053,5265,7103	APOH,DGKB,F11,FGF10,SERPIND1,SERPINA1,TSPAN8
5_Member	GO Biological Processes	GO:0007596	blood coagulation	-2.82791	-0.381565	5/172	350,1607,2160,3053,5265	APOH,DGKB,F11,SERPIND1,SERPINA1
5_Member	GO Biological Processes	GO:1900047	negative regulation of hemostasis	-2.82146	-0.381565	3/47	350,2160,7103	APOH,F11,TSPAN8
5_Member	GO Biological Processes	GO:0050817	coagulation	-2.80583	-0.377721	5/174	350,1607,2160,3053,5265	APOH,DGKB,F11,SERPIND1,SERPINA1
5_Member	GO Biological Processes	GO:0031638	zymogen activation	-2.79495	-0.377721	3/48	350,2160,2903	APOH,F11,GRIN2A
5_Member	GO Biological Processes	GO:0007599	hemostasis	-2.77324	-0.36331	5/177	350,1607,2160,3053,5265	APOH,DGKB,F11,SERPIND1,SERPINA1
5_Member	GO Biological Processes	GO:0050819	negative regulation of coagulation	-2.74368	-0.350498	3/50	350,2160,7103	APOH,F11,TSPAN8
5_Member	GO Biological Processes	GO:0030193	regulation of blood coagulation	-2.32797	-0.10367	3/70	350,2160,7103	APOH,F11,TSPAN8
5_Member	GO Biological Processes	GO:1900046	regulation of hemostasis	-2.29376	-0.0833987	3/72	350,2160,7103	APOH,F11,TSPAN8
5_Member	GO Biological Processes	GO:0061045	negative regulation of wound healing	-2.26059	-0.0725011	3/74	350,2160,7103	APOH,F11,TSPAN8
5_Member	GO Biological Processes	GO:0050818	regulation of coagulation	-2.24437	-0.0648841	3/75	350,2160,7103	APOH,F11,TSPAN8
5_Member	GO Biological Processes	GO:1903035	negative regulation of response to wounding	-2.03972	0	3/89	350,2160,7103	APOH,F11,TSPAN8
5_Member	GO Biological Processes	GO:0061041	regulation of wound healing	-1.54442	0	3/137	350,2160,7103	APOH,F11,TSPAN8
5_Member	GO Biological Processes	GO:1903034	regulation of response to wounding	-1.31031	0	3/170	350,2160,7103	APOH,F11,TSPAN8
6_Summary	GO Biological Processes	GO:0048565	digestive tract development	-4.35522	-1.12138	6/132	579,2255,2626,3158,51208,60529,7104,387597,8431,269,122042,6496,84690,6098,25928	NKX3-2,FGF10,GATA4,HMGCS2,CLDN18,ALX4,TM4SF4,ILDR2,NR0B2,AMHR2,RXFP2,SIX3,SPATA22,ROS1,SOSTDC1
6_Member	GO Biological Processes	GO:0048565	digestive tract development	-4.35522	-1.12138	6/132	579,2255,2626,3158,51208,60529	NKX3-2,FGF10,GATA4,HMGCS2,CLDN18,ALX4
6_Member	GO Biological Processes	GO:0055123	digestive system development	-4.14473	-1.10277	6/144	579,2255,2626,3158,51208,60529	NKX3-2,FGF10,GATA4,HMGCS2,CLDN18,ALX4
6_Member	GO Biological Processes	GO:0042246	tissue regeneration	-2.51684	-0.211293	3/60	2255,2626,7104	FGF10,GATA4,TM4SF4
6_Member	GO Biological Processes	GO:0031016	pancreas development	-2.26059	-0.0725011	3/74	579,2255,387597	NKX3-2,FGF10,ILDR2
6_Member	GO Biological Processes	GO:0031099	regeneration	-2.19995	-0.0452935	4/152	2255,2626,7104,8431	FGF10,GATA4,TM4SF4,NR0B2
6_Member	GO Biological Processes	GO:0046661	male sex differentiation	-2.08578	0	4/164	269,2255,2626,122042	AMHR2,FGF10,GATA4,RXFP2
6_Member	GO Biological Processes	GO:0048562	embryonic organ morphogenesis	-1.86564	0	5/292	579,2255,2626,6496,60529	NKX3-2,FGF10,GATA4,SIX3,ALX4
6_Member	GO Biological Processes	GO:0061458	reproductive system development	-1.8482	0	5/295	269,2255,2626,84690,122042	AMHR2,FGF10,GATA4,SPATA22,RXFP2
6_Member	GO Biological Processes	GO:0002065	columnar/cuboidal epithelial cell differentiation	-1.83514	0	3/106	579,2626,6098	NKX3-2,GATA4,ROS1
6_Member	GO Biological Processes	GO:0007389	pattern specification process	-1.66831	0	6/448	579,2255,2626,6496,25928,60529	NKX3-2,FGF10,GATA4,SIX3,SOSTDC1,ALX4
6_Member	GO Biological Processes	GO:0007368	determination of left/right symmetry	-1.62902	0	3/127	579,2255,2626	NKX3-2,FGF10,GATA4
6_Member	GO Biological Processes	GO:0060972	left/right pattern formation	-1.58577	0	3/132	579,2255,2626	NKX3-2,FGF10,GATA4
6_Member	GO Biological Processes	GO:0009855	determination of bilateral symmetry	-1.56901	0	3/134	579,2255,2626	NKX3-2,FGF10,GATA4
6_Member	GO Biological Processes	GO:0009799	specification of symmetry	-1.56074	0	3/135	579,2255,2626	NKX3-2,FGF10,GATA4
6_Member	GO Biological Processes	GO:0008584	male gonad development	-1.52046	0	3/140	269,2626,122042	AMHR2,GATA4,RXFP2
6_Member	GO Biological Processes	GO:0046546	development of primary male sexual characteristics	-1.51261	0	3/141	269,2626,122042	AMHR2,GATA4,RXFP2
6_Member	GO Biological Processes	GO:0007548	sex differentiation	-1.35142	0	4/276	269,2255,2626,122042	AMHR2,FGF10,GATA4,RXFP2
6_Member	GO Biological Processes	GO:0003002	regionalization	-1.34977	0	5/401	579,2255,2626,6496,60529	NKX3-2,FGF10,GATA4,SIX3,ALX4
7_Summary	GO Biological Processes	GO:0051046	regulation of secretion	-4.24562	-1.11494	12/631	846,1392,2255,3598,6532,6860,8431,22999,29091,50487,56729,140730	CASR,CRH,FGF10,IL13RA2,SLC6A4,SYT4,NR0B2,RIMS1,STXBP6,PLA2G3,RETN,RIMS4
7_Member	GO Biological Processes	GO:0051046	regulation of secretion	-4.24562	-1.11494	12/631	846,1392,2255,3598,6532,6860,8431,22999,29091,50487,56729,140730	CASR,CRH,FGF10,IL13RA2,SLC6A4,SYT4,NR0B2,RIMS1,STXBP6,PLA2G3,RETN,RIMS4
7_Member	GO Biological Processes	GO:1903530	regulation of secretion by cell	-3.97549	-0.991528	11/572	846,1392,3598,6532,6860,8431,22999,29091,50487,56729,140730	CASR,CRH,IL13RA2,SLC6A4,SYT4,NR0B2,RIMS1,STXBP6,PLA2G3,RETN,RIMS4
7_Member	GO Biological Processes	GO:1903532	positive regulation of secretion by cell	-3.29743	-0.587511	7/288	846,1392,6532,6860,8431,50487,56729	CASR,CRH,SLC6A4,SYT4,NR0B2,PLA2G3,RETN
7_Member	GO Biological Processes	GO:0046887	positive regulation of hormone secretion	-3.27045	-0.587511	5/137	846,1392,8431,50487,56729	CASR,CRH,NR0B2,PLA2G3,RETN
7_Member	GO Biological Processes	GO:0051047	positive regulation of secretion	-3.06066	-0.48536	7/316	846,1392,6532,6860,8431,50487,56729	CASR,CRH,SLC6A4,SYT4,NR0B2,PLA2G3,RETN
7_Member	GO Biological Processes	GO:0046883	regulation of hormone secretion	-2.16529	-0.0371264	5/246	846,1392,8431,50487,56729	CASR,CRH,NR0B2,PLA2G3,RETN
7_Member	GO Biological Processes	GO:0015718	monocarboxylic acid transport	-1.83514	0	3/106	846,8431,50487	CASR,NR0B2,PLA2G3
7_Member	GO Biological Processes	GO:0090277	positive regulation of peptide hormone secretion	-1.83514	0	3/106	846,1392,8431	CASR,CRH,NR0B2
7_Member	GO Biological Processes	GO:0002793	positive regulation of peptide secretion	-1.81356	0	3/108	846,1392,8431	CASR,CRH,NR0B2
8_Summary	GO Biological Processes	GO:0048167	regulation of synaptic plasticity	-4.14813	-1.10277	7/209	1816,2903,5923,6860,7101,22999,140730,3598,29091,50487,6532,348932,56729,2255,2740,10786,387597,846,1392,5645	DRD5,GRIN2A,RASGRF1,SYT4,NR2E1,RIMS1,RIMS4,IL13RA2,STXBP6,PLA2G3,SLC6A4,SLC6A18,RETN,FGF10,GLP1R,SLC17A3,ILDR2,CASR,CRH,PRSS2
8_Member	GO Biological Processes	GO:0048167	regulation of synaptic plasticity	-4.14813	-1.10277	7/209	1816,2903,5923,6860,7101,22999,140730	DRD5,GRIN2A,RASGRF1,SYT4,NR2E1,RIMS1,RIMS4
8_Member	GO Biological Processes	GO:0048791	calcium ion-regulated exocytosis of neurotransmitter	-4.07544	-1.06345	3/18	6860,22999,140730	SYT4,RIMS1,RIMS4
8_Member	GO Biological Processes	GO:0017157	regulation of exocytosis	-3.44124	-0.614879	6/194	3598,6860,22999,29091,50487,140730	IL13RA2,SYT4,RIMS1,STXBP6,PLA2G3,RIMS4
8_Member	GO Biological Processes	GO:1903305	regulation of regulated secretory pathway	-3.37444	-0.587511	5/130	3598,6860,22999,50487,140730	IL13RA2,SYT4,RIMS1,PLA2G3,RIMS4
8_Member	GO Biological Processes	GO:0006836	neurotransmitter transport	-3.27045	-0.587511	5/137	6532,6860,22999,140730,348932	SLC6A4,SYT4,RIMS1,RIMS4,SLC6A18
8_Member	GO Biological Processes	GO:0050804	modulation of chemical synaptic transmission	-3.21974	-0.556802	9/487	1816,2903,5923,6532,6860,7101,22999,56729,140730	DRD5,GRIN2A,RASGRF1,SLC6A4,SYT4,NR2E1,RIMS1,RETN,RIMS4
8_Member	GO Biological Processes	GO:0099177	regulation of trans-synaptic signaling	-3.21341	-0.556802	9/488	1816,2903,5923,6532,6860,7101,22999,56729,140730	DRD5,GRIN2A,RASGRF1,SLC6A4,SYT4,NR2E1,RIMS1,RETN,RIMS4
8_Member	GO Biological Processes	GO:0050806	positive regulation of synaptic transmission	-3.09238	-0.495365	5/150	2903,7101,22999,56729,140730	GRIN2A,NR2E1,RIMS1,RETN,RIMS4
8_Member	GO Biological Processes	GO:2000300	regulation of synaptic vesicle exocytosis	-2.84859	-0.381565	3/46	6860,22999,140730	SYT4,RIMS1,RIMS4
8_Member	GO Biological Processes	GO:0017156	calcium-ion regulated exocytosis	-2.82146	-0.381565	3/47	6860,22999,140730	SYT4,RIMS1,RIMS4
8_Member	GO Biological Processes	GO:0140352	export from cell	-2.73924	-0.350498	8/462	2255,2740,6860,10786,22999,50487,140730,387597	FGF10,GLP1R,SYT4,SLC17A3,RIMS1,PLA2G3,RIMS4,ILDR2
8_Member	GO Biological Processes	GO:0023061	signal release	-2.70997	-0.334797	5/183	2740,6860,22999,140730,387597	GLP1R,SYT4,RIMS1,RIMS4,ILDR2
8_Member	GO Biological Processes	GO:0016079	synaptic vesicle exocytosis	-2.47643	-0.196834	3/62	6860,22999,140730	SYT4,RIMS1,RIMS4
8_Member	GO Biological Processes	GO:0032940	secretion by cell	-2.47005	-0.195776	7/402	2255,2740,6860,22999,50487,140730,387597	FGF10,GLP1R,SYT4,RIMS1,PLA2G3,RIMS4,ILDR2
8_Member	GO Biological Processes	GO:0046903	secretion	-2.44579	-0.187125	8/516	846,2255,2740,6860,22999,50487,140730,387597	CASR,FGF10,GLP1R,SYT4,RIMS1,PLA2G3,RIMS4,ILDR2
8_Member	GO Biological Processes	GO:0045055	regulated exocytosis	-2.30346	-0.0885054	4/142	6860,22999,50487,140730	SYT4,RIMS1,PLA2G3,RIMS4
8_Member	GO Biological Processes	GO:0046928	regulation of neurotransmitter secretion	-2.13717	-0.0282636	3/82	6860,22999,140730	SYT4,RIMS1,RIMS4
8_Member	GO Biological Processes	GO:0007269	neurotransmitter secretion	-2.0943	-0.00313035	3/85	6860,22999,140730	SYT4,RIMS1,RIMS4
8_Member	GO Biological Processes	GO:0099643	signal release from synapse	-2.0943	-0.00313035	3/85	6860,22999,140730	SYT4,RIMS1,RIMS4
8_Member	GO Biological Processes	GO:0051588	regulation of neurotransmitter transport	-1.91452	0	3/99	6860,22999,140730	SYT4,RIMS1,RIMS4
8_Member	GO Biological Processes	GO:0007268	chemical synaptic transmission	-1.83258	0	6/411	1392,1816,2903,6860,22999,140730	CRH,DRD5,GRIN2A,SYT4,RIMS1,RIMS4
8_Member	GO Biological Processes	GO:0098916	anterograde trans-synaptic signaling	-1.83258	0	6/411	1392,1816,2903,6860,22999,140730	CRH,DRD5,GRIN2A,SYT4,RIMS1,RIMS4
8_Member	GO Biological Processes	GO:0099537	trans-synaptic signaling	-1.75469	0	6/428	1392,1816,2903,6860,22999,140730	CRH,DRD5,GRIN2A,SYT4,RIMS1,RIMS4
8_Member	GO Biological Processes	GO:0001505	regulation of neurotransmitter levels	-1.73238	0	4/209	6532,6860,22999,140730	SLC6A4,SYT4,RIMS1,RIMS4
8_Member	GO Biological Processes	GO:0099536	synaptic signaling	-1.63116	0	6/457	1392,1816,2903,6860,22999,140730	CRH,DRD5,GRIN2A,SYT4,RIMS1,RIMS4
8_Member	GO Biological Processes	GO:0006887	exocytosis	-1.586	0	4/232	6860,22999,50487,140730	SYT4,RIMS1,PLA2G3,RIMS4
8_Member	GO Biological Processes	GO:0099504	synaptic vesicle cycle	-1.51261	0	3/141	6860,22999,140730	SYT4,RIMS1,RIMS4
8_Member	GO Biological Processes	GO:0099003	vesicle-mediated transport in synapse	-1.43757	0	3/151	6860,22999,140730	SYT4,RIMS1,RIMS4
8_Member	GO Biological Processes	GO:0061025	membrane fusion	-1.36831	0	3/161	6860,22999,29091	SYT4,RIMS1,STXBP6
8_Member	GO Biological Processes	GO:0060627	regulation of vesicle-mediated transport	-1.36394	0	6/530	3598,6860,22999,29091,50487,140730	IL13RA2,SYT4,RIMS1,STXBP6,PLA2G3,RIMS4
8_Member	GO Biological Processes	GO:0030307	positive regulation of cell growth	-1.34854	0	3/164	5645,6860,22999	PRSS2,SYT4,RIMS1
9_Summary	GO Biological Processes	GO:0019730	antimicrobial humoral response	-3.62016	-0.733106	5/115	820,1755,1991,5645,5967,2255,2823,3158,3240,10317,83998,64922,290	CAMP,DMBT1,ELANE,PRSS2,REG1A,FGF10,GPM6A,HMGCS2,HP,B3GALT5,REG4,LRRC19,ANPEP
9_Member	GO Biological Processes	GO:0019730	antimicrobial humoral response	-3.62016	-0.733106	5/115	820,1755,1991,5645,5967	CAMP,DMBT1,ELANE,PRSS2,REG1A
9_Member	GO Biological Processes	GO:0019731	antibacterial humoral response	-2.55875	-0.239897	3/58	820,1755,1991	CAMP,DMBT1,ELANE
9_Member	GO Biological Processes	GO:0006959	humoral immune response	-2.35063	-0.116789	5/222	820,1755,1991,5645,5967	CAMP,DMBT1,ELANE,PRSS2,REG1A
9_Member	GO Biological Processes	GO:0061844	antimicrobial humoral immune response mediated by antimicrobial peptide	-2.26059	-0.0725011	3/74	820,1991,5967	CAMP,ELANE,REG1A
9_Member	GO Biological Processes	GO:0009617	response to bacterium	-2.17862	-0.0371264	9/696	820,1755,1991,2255,2823,3158,3240,10317,83998	CAMP,DMBT1,ELANE,FGF10,GPM6A,HMGCS2,HP,B3GALT5,REG4
9_Member	GO Biological Processes	GO:0050829	defense response to Gram-negative bacterium	-2.0531	0	3/88	820,1755,1991	CAMP,DMBT1,ELANE
9_Member	GO Biological Processes	GO:0051702	biological process involved in interaction with symbiont	-1.74148	0	3/115	820,1991,64922	CAMP,ELANE,LRRC19
9_Member	GO Biological Processes	GO:0044403	biological process involved in symbiotic interaction	-1.41033	0	4/264	290,820,1991,64922	ANPEP,CAMP,ELANE,LRRC19
10_Summary	GO Biological Processes	GO:0045765	regulation of angiogenesis	-3.52628	-0.660417	8/349	350,820,1116,2626,7101,51378,64102,84432,2255,5801	APOH,CAMP,CHI3L1,GATA4,NR2E1,ANGPT4,TNMD,PROK1,FGF10,PTPRR
10_Member	GO Biological Processes	GO:0045765	regulation of angiogenesis	-3.52628	-0.660417	8/349	350,820,1116,2626,7101,51378,64102,84432	APOH,CAMP,CHI3L1,GATA4,NR2E1,ANGPT4,TNMD,PROK1
10_Member	GO Biological Processes	GO:1901342	regulation of vasculature development	-3.4769	-0.631235	8/355	350,820,1116,2626,7101,51378,64102,84432	APOH,CAMP,CHI3L1,GATA4,NR2E1,ANGPT4,TNMD,PROK1
10_Member	GO Biological Processes	GO:0045766	positive regulation of angiogenesis	-2.68941	-0.333837	5/185	820,1116,2626,7101,51378	CAMP,CHI3L1,GATA4,NR2E1,ANGPT4
10_Member	GO Biological Processes	GO:1904018	positive regulation of vasculature development	-2.68941	-0.333837	5/185	820,1116,2626,7101,51378	CAMP,CHI3L1,GATA4,NR2E1,ANGPT4
10_Member	GO Biological Processes	GO:0010632	regulation of epithelial cell migration	-1.8482	0	5/295	350,2255,5801,7101,51378	APOH,FGF10,PTPRR,NR2E1,ANGPT4
10_Member	GO Biological Processes	GO:0010633	negative regulation of epithelial cell migration	-1.7316	0	3/116	350,5801,51378	APOH,PTPRR,ANGPT4
10_Member	GO Biological Processes	GO:0016525	negative regulation of angiogenesis	-1.43757	0	3/151	350,51378,64102	APOH,ANGPT4,TNMD
10_Member	GO Biological Processes	GO:2000181	negative regulation of blood vessel morphogenesis	-1.42328	0	3/153	350,51378,64102	APOH,ANGPT4,TNMD
10_Member	GO Biological Processes	GO:1901343	negative regulation of vasculature development	-1.41622	0	3/154	350,51378,64102	APOH,ANGPT4,TNMD
11_Summary	GO Biological Processes	GO:0042327	positive regulation of phosphorylation	-3.36638	-0.587511	12/786	238,820,1116,1600,1991,2255,2819,6098,51378,54959,55600,102723555	ALK,CAMP,CHI3L1,DAB1,ELANE,FGF10,GPD1,ROS1,ANGPT4,ODAM,ITLN1,SPDYE16
11_Member	GO Biological Processes	GO:0042327	positive regulation of phosphorylation	-3.36638	-0.587511	12/786	238,820,1116,1600,1991,2255,2819,6098,51378,54959,55600,102723555	ALK,CAMP,CHI3L1,DAB1,ELANE,FGF10,GPD1,ROS1,ANGPT4,ODAM,ITLN1,SPDYE16
11_Member	GO Biological Processes	GO:0001934	positive regulation of protein phosphorylation	-2.09448	-0.00313035	9/718	820,1116,1600,1991,2255,51378,54959,55600,102723555	CAMP,CHI3L1,DAB1,ELANE,FGF10,ANGPT4,ODAM,ITLN1,SPDYE16
11_Member	GO Biological Processes	GO:0033674	positive regulation of kinase activity	-1.75469	0	6/428	238,1116,1600,1991,6098,102723555	ALK,CHI3L1,DAB1,ELANE,ROS1,SPDYE16
11_Member	GO Biological Processes	GO:0051347	positive regulation of transferase activity	-1.39055	0	6/522	238,1116,1600,1991,6098,102723555	ALK,CHI3L1,DAB1,ELANE,ROS1,SPDYE16
12_Summary	GO Biological Processes	GO:0001764	neuron migration	-3.28493	-0.587511	5/136	460,1600,1641,2128,2823,7101,8128,64102,64405,84631,340547,494470,4168,5923,50487	ASTN1,DAB1,DCX,EVX1,GPM6A,NR2E1,ST8SIA2,TNMD,CDH22,SLITRK2,VSIG1,RNF165,MCF2,RASGRF1,PLA2G3
12_Member	GO Biological Processes	GO:0001764	neuron migration	-3.28493	-0.587511	5/136	460,1600,1641,2128,2823	ASTN1,DAB1,DCX,EVX1,GPM6A
12_Member	GO Biological Processes	GO:0000902	cell morphogenesis	-2.94638	-0.427004	10/643	1600,2128,2823,7101,8128,64102,64405,84631,340547,494470	DAB1,EVX1,GPM6A,NR2E1,ST8SIA2,TNMD,CDH22,SLITRK2,VSIG1,RNF165
12_Member	GO Biological Processes	GO:0031175	neuron projection development	-2.3805	-0.126914	9/647	1600,2128,2823,4168,5923,7101,8128,84631,494470	DAB1,EVX1,GPM6A,MCF2,RASGRF1,NR2E1,ST8SIA2,SLITRK2,RNF165
12_Member	GO Biological Processes	GO:0048812	neuron projection morphogenesis	-2.17134	-0.0371264	7/457	1600,2128,2823,7101,8128,84631,494470	DAB1,EVX1,GPM6A,NR2E1,ST8SIA2,SLITRK2,RNF165
12_Member	GO Biological Processes	GO:0120039	plasma membrane bounded cell projection morphogenesis	-2.14656	-0.0340195	7/462	1600,2128,2823,7101,8128,84631,494470	DAB1,EVX1,GPM6A,NR2E1,ST8SIA2,SLITRK2,RNF165
12_Member	GO Biological Processes	GO:0048858	cell projection morphogenesis	-2.12213	-0.016836	7/467	1600,2128,2823,7101,8128,84631,494470	DAB1,EVX1,GPM6A,NR2E1,ST8SIA2,SLITRK2,RNF165
12_Member	GO Biological Processes	GO:0032989	cellular component morphogenesis	-2.10479	-0.00313035	8/590	1600,2128,2823,7101,8128,50487,84631,494470	DAB1,EVX1,GPM6A,NR2E1,ST8SIA2,PLA2G3,SLITRK2,RNF165
12_Member	GO Biological Processes	GO:0000904	cell morphogenesis involved in differentiation	-2.02788	0	7/487	1600,2128,7101,64102,84631,340547,494470	DAB1,EVX1,NR2E1,TNMD,SLITRK2,VSIG1,RNF165
12_Member	GO Biological Processes	GO:0032990	cell part morphogenesis	-2.02788	0	7/487	1600,2128,2823,7101,8128,84631,494470	DAB1,EVX1,GPM6A,NR2E1,ST8SIA2,SLITRK2,RNF165
12_Member	GO Biological Processes	GO:0007409	axonogenesis	-1.57815	0	5/347	1600,2128,7101,84631,494470	DAB1,EVX1,NR2E1,SLITRK2,RNF165
12_Member	GO Biological Processes	GO:0061564	axon development	-1.40072	0	5/388	1600,2128,7101,84631,494470	DAB1,EVX1,NR2E1,SLITRK2,RNF165
13_Summary	GO Biological Processes	GO:0043171	peptide catabolic process	-3.27318	-0.587511	3/33	290,91227,728441,1160,1733,50487,3158	ANPEP,GGTLC2,GGT2P,CKMT2,DIO1,PLA2G3,HMGCS2
13_Member	GO Biological Processes	GO:0043171	peptide catabolic process	-3.27318	-0.587511	3/33	290,91227,728441	ANPEP,GGTLC2,GGT2P
13_Member	GO Biological Processes	GO:0006575	cellular modified amino acid metabolic process	-2.87299	-0.381565	5/168	1160,1733,50487,91227,728441	CKMT2,DIO1,PLA2G3,GGTLC2,GGT2P
13_Member	GO Biological Processes	GO:1901570	fatty acid derivative biosynthetic process	-2.71887	-0.33697	3/51	3158,91227,728441	HMGCS2,GGTLC2,GGT2P
13_Member	GO Biological Processes	GO:1901568	fatty acid derivative metabolic process	-2.22839	-0.0614938	3/76	3158,91227,728441	HMGCS2,GGTLC2,GGT2P
13_Member	GO Biological Processes	GO:0006690	icosanoid metabolic process	-1.74148	0	3/115	50487,91227,728441	PLA2G3,GGTLC2,GGT2P
14_Summary	GO Biological Processes	GO:0033006	regulation of mast cell activation involved in immune response	-3.27318	-0.587511	3/33	3598,5169,50487,820,1991,64922,728441	IL13RA2,ENPP3,PLA2G3,CAMP,ELANE,LRRC19,GGT2P
14_Member	GO Biological Processes	GO:0033006	regulation of mast cell activation involved in immune response	-3.27318	-0.587511	3/33	3598,5169,50487	IL13RA2,ENPP3,PLA2G3
14_Member	GO Biological Processes	GO:0033003	regulation of mast cell activation	-2.9048	-0.397952	3/44	3598,5169,50487	IL13RA2,ENPP3,PLA2G3
14_Member	GO Biological Processes	GO:0002274	myeloid leukocyte activation	-1.4448	0	3/150	820,5169,50487	CAMP,ENPP3,PLA2G3
14_Member	GO Biological Processes	GO:0050727	regulation of inflammatory response	-1.3011	0	5/414	1991,5169,50487,64922,728441	ELANE,ENPP3,PLA2G3,LRRC19,GGT2P
15_Summary	GO Biological Processes	GO:0042475	odontogenesis of dentin-containing tooth	-3.17495	-0.530937	4/82	2255,6336,25928,54959,3884,60529,2312,9119,2626,494470,7101	FGF10,SCN10A,SOSTDC1,ODAM,KRT33B,ALX4,FLG,KRT75,GATA4,RNF165,NR2E1
15_Member	GO Biological Processes	GO:0042475	odontogenesis of dentin-containing tooth	-3.17495	-0.530937	4/82	2255,6336,25928,54959	FGF10,SCN10A,SOSTDC1,ODAM
15_Member	GO Biological Processes	GO:0042303	molting cycle	-2.9701	-0.432593	4/93	2255,3884,25928,60529	FGF10,KRT33B,SOSTDC1,ALX4
15_Member	GO Biological Processes	GO:0042633	hair cycle	-2.9701	-0.432593	4/93	2255,3884,25928,60529	FGF10,KRT33B,SOSTDC1,ALX4
15_Member	GO Biological Processes	GO:0098773	skin epidermis development	-2.74522	-0.350498	4/107	2255,2312,25928,60529	FGF10,FLG,SOSTDC1,ALX4
15_Member	GO Biological Processes	GO:0042476	odontogenesis	-2.50036	-0.204372	4/125	2255,6336,25928,54959	FGF10,SCN10A,SOSTDC1,ODAM
15_Member	GO Biological Processes	GO:0001942	hair follicle development	-2.21264	-0.0539401	3/77	2255,25928,60529	FGF10,SOSTDC1,ALX4
15_Member	GO Biological Processes	GO:0022404	molting cycle process	-2.15184	-0.035642	3/81	2255,25928,60529	FGF10,SOSTDC1,ALX4
15_Member	GO Biological Processes	GO:0022405	hair cycle process	-2.15184	-0.035642	3/81	2255,25928,60529	FGF10,SOSTDC1,ALX4
15_Member	GO Biological Processes	GO:0043588	skin development	-2.00743	0	5/269	2255,2312,9119,25928,60529	FGF10,FLG,KRT75,SOSTDC1,ALX4
15_Member	GO Biological Processes	GO:0030510	regulation of BMP signaling pathway	-1.71213	0	3/118	2626,25928,494470	GATA4,SOSTDC1,RNF165
15_Member	GO Biological Processes	GO:0008544	epidermis development	-1.70084	0	5/322	2255,2312,9119,25928,60529	FGF10,FLG,KRT75,SOSTDC1,ALX4
15_Member	GO Biological Processes	GO:0045165	cell fate commitment	-1.48363	0	4/250	2255,2626,7101,25928	FGF10,GATA4,NR2E1,SOSTDC1
15_Member	GO Biological Processes	GO:0035107	appendage morphogenesis	-1.47432	0	3/146	2255,60529,494470	FGF10,ALX4,RNF165
15_Member	GO Biological Processes	GO:0035108	limb morphogenesis	-1.47432	0	3/146	2255,60529,494470	FGF10,ALX4,RNF165
16_Summary	GO Biological Processes	GO:0045596	negative regulation of cell differentiation	-3.14864	-0.516859	11/716	579,1600,2255,4168,4320,6496,6532,6860,7101,25928,51208,238,2334,2903,3158,64405,2823,50487,53841,54825,460,1392,8128,84631,181	NKX3-2,DAB1,FGF10,MCF2,MMP11,SIX3,SLC6A4,SYT4,NR2E1,SOSTDC1,CLDN18,ALK,AFF2,GRIN2A,HMGCS2,CDH22,GPM6A,PLA2G3,CDHR5,CDHR2,ASTN1,CRH,ST8SIA2,SLITRK2,AGRP
16_Member	GO Biological Processes	GO:0045596	negative regulation of cell differentiation	-3.14864	-0.516859	11/716	579,1600,2255,4168,4320,6496,6532,6860,7101,25928,51208	NKX3-2,DAB1,FGF10,MCF2,MMP11,SIX3,SLC6A4,SYT4,NR2E1,SOSTDC1,CLDN18
16_Member	GO Biological Processes	GO:0045664	regulation of neuron differentiation	-2.60973	-0.278974	5/193	238,1600,6496,6532,7101	ALK,DAB1,SIX3,SLC6A4,NR2E1
16_Member	GO Biological Processes	GO:0007420	brain development	-2.35392	-0.116789	10/777	238,1600,2255,2334,2903,3158,6496,6532,7101,64405	ALK,DAB1,FGF10,AFF2,GRIN2A,HMGCS2,SIX3,SLC6A4,NR2E1,CDH22
16_Member	GO Biological Processes	GO:0050768	negative regulation of neurogenesis	-2.22001	-0.057231	4/150	1600,4168,6860,7101	DAB1,MCF2,SYT4,NR2E1
16_Member	GO Biological Processes	GO:0051961	negative regulation of nervous system development	-2.16075	-0.0371264	4/156	1600,4168,6860,7101	DAB1,MCF2,SYT4,NR2E1
16_Member	GO Biological Processes	GO:0021766	hippocampus development	-2.08039	0	3/86	238,1600,7101	ALK,DAB1,NR2E1
16_Member	GO Biological Processes	GO:0010721	negative regulation of cell development	-1.90123	0	5/286	1600,4168,6860,7101,51208	DAB1,MCF2,SYT4,NR2E1,CLDN18
16_Member	GO Biological Processes	GO:0120035	regulation of plasma membrane bounded cell projection organization	-1.88788	0	8/645	238,1600,2823,4168,7101,50487,53841,54825	ALK,DAB1,GPM6A,MCF2,NR2E1,PLA2G3,CDHR5,CDHR2
16_Member	GO Biological Processes	GO:0031344	regulation of cell projection organization	-1.83331	0	8/660	238,1600,2823,4168,7101,50487,53841,54825	ALK,DAB1,GPM6A,MCF2,NR2E1,PLA2G3,CDHR5,CDHR2
16_Member	GO Biological Processes	GO:0007626	locomotory behavior	-1.83162	0	4/195	238,460,1392,1600	ALK,ASTN1,CRH,DAB1
16_Member	GO Biological Processes	GO:0021761	limbic system development	-1.74148	0	3/115	238,1600,7101	ALK,DAB1,NR2E1
16_Member	GO Biological Processes	GO:0051960	regulation of nervous system development	-1.61497	0	6/461	1600,4168,6860,7101,8128,84631	DAB1,MCF2,SYT4,NR2E1,ST8SIA2,SLITRK2
16_Member	GO Biological Processes	GO:0030534	adult behavior	-1.4971	0	3/143	181,238,1600	AGRP,ALK,DAB1
16_Member	GO Biological Processes	GO:0021537	telencephalon development	-1.38045	0	4/270	238,1600,6496,7101	ALK,DAB1,SIX3,NR2E1
16_Member	GO Biological Processes	GO:0030900	forebrain development	-1.36909	0	5/396	238,1600,2255,6496,7101	ALK,DAB1,FGF10,SIX3,NR2E1
17_Summary	GO Biological Processes	GO:0045920	negative regulation of exocytosis	-3.12573	-0.51031	3/37	3598,6860,29091,1392	IL13RA2,SYT4,STXBP6,CRH
17_Member	GO Biological Processes	GO:0045920	negative regulation of exocytosis	-3.12573	-0.51031	3/37	3598,6860,29091	IL13RA2,SYT4,STXBP6
17_Member	GO Biological Processes	GO:1903531	negative regulation of secretion by cell	-2.16075	-0.0371264	4/156	1392,3598,6860,29091	CRH,IL13RA2,SYT4,STXBP6
17_Member	GO Biological Processes	GO:0051048	negative regulation of secretion	-1.94803	0	4/180	1392,3598,6860,29091	CRH,IL13RA2,SYT4,STXBP6
18_Summary	GO Biological Processes	GO:0007584	response to nutrient	-3.11861	-0.51031	5/148	846,1592,2626,3158,6532,8431,387597,1392,2255,2740,2903,6336,22999,56729,1116,5801,6098,1991,84432	CASR,CYP26A1,GATA4,HMGCS2,SLC6A4,NR0B2,ILDR2,CRH,FGF10,GLP1R,GRIN2A,SCN10A,RIMS1,RETN,CHI3L1,PTPRR,ROS1,ELANE,PROK1
18_Member	GO Biological Processes	GO:0007584	response to nutrient	-3.11861	-0.51031	5/148	846,1592,2626,3158,6532	CASR,CYP26A1,GATA4,HMGCS2,SLC6A4
18_Member	GO Biological Processes	GO:0034284	response to monosaccharide	-2.94299	-0.427004	5/162	846,2626,3158,8431,387597	CASR,GATA4,HMGCS2,NR0B2,ILDR2
18_Member	GO Biological Processes	GO:0009743	response to carbohydrate	-2.64907	-0.306088	5/189	846,2626,3158,8431,387597	CASR,GATA4,HMGCS2,NR0B2,ILDR2
18_Member	GO Biological Processes	GO:0044057	regulation of system process	-2.63913	-0.3023	9/591	846,1392,2255,2626,2740,2903,6336,22999,56729	CASR,CRH,FGF10,GATA4,GLP1R,GRIN2A,SCN10A,RIMS1,RETN
18_Member	GO Biological Processes	GO:0009749	response to glucose	-2.23015	-0.0614938	4/149	846,2626,8431,387597	CASR,GATA4,NR0B2,ILDR2
18_Member	GO Biological Processes	GO:0009746	response to hexose	-2.1802	-0.0371264	4/154	846,2626,8431,387597	CASR,GATA4,NR0B2,ILDR2
18_Member	GO Biological Processes	GO:0033273	response to vitamin	-2.16673	-0.0371264	3/80	846,1592,2626	CASR,CYP26A1,GATA4
18_Member	GO Biological Processes	GO:1903522	regulation of blood circulation	-1.44634	0	4/257	846,2626,2740,6336	CASR,GATA4,GLP1R,SCN10A
19_Summary	GO Biological Processes	GO:0032370	positive regulation of lipid transport	-3.0783	-0.492273	4/87	1392,2170,50487,56729,6860,181,54576,2255,350,8431,23120,348932	CRH,FABP3,PLA2G3,RETN,SYT4,AGRP,UGT1A8,FGF10,APOH,NR0B2,ATP10B,SLC6A18
19_Member	GO Biological Processes	GO:0032370	positive regulation of lipid transport	-3.0783	-0.492273	4/87	1392,2170,50487,56729	CRH,FABP3,PLA2G3,RETN
19_Member	GO Biological Processes	GO:0032892	positive regulation of organic acid transport	-2.79495	-0.377721	3/48	2170,6860,50487	FABP3,SYT4,PLA2G3
19_Member	GO Biological Processes	GO:1905954	positive regulation of lipid localization	-2.67279	-0.323552	4/112	1392,2170,50487,56729	CRH,FABP3,PLA2G3,RETN
19_Member	GO Biological Processes	GO:0050795	regulation of behavior	-2.27705	-0.0757343	3/73	181,1392,56729	AGRP,CRH,RETN
19_Member	GO Biological Processes	GO:0032890	regulation of organic acid transport	-2.24437	-0.0648841	3/75	2170,6860,50487	FABP3,SYT4,PLA2G3
19_Member	GO Biological Processes	GO:0032368	regulation of lipid transport	-2.19004	-0.0393837	4/153	1392,2170,50487,56729	CRH,FABP3,PLA2G3,RETN
19_Member	GO Biological Processes	GO:0019217	regulation of fatty acid metabolic process	-1.96281	0	3/95	2170,50487,54576	FABP3,PLA2G3,UGT1A8
19_Member	GO Biological Processes	GO:1905952	regulation of lipid localization	-1.93185	0	4/182	1392,2170,50487,56729	CRH,FABP3,PLA2G3,RETN
19_Member	GO Biological Processes	GO:0045444	fat cell differentiation	-1.70253	0	3/119	2170,2255,56729	FABP3,FGF10,RETN
19_Member	GO Biological Processes	GO:0006869	lipid transport	-1.6065	0	5/341	350,2170,8431,23120,50487	APOH,FABP3,NR0B2,ATP10B,PLA2G3
19_Member	GO Biological Processes	GO:0010565	regulation of cellular ketone metabolic process	-1.56074	0	3/135	2170,50487,54576	FABP3,PLA2G3,UGT1A8
19_Member	GO Biological Processes	GO:0010876	lipid localization	-1.44155	0	5/378	350,2170,8431,23120,50487	APOH,FABP3,NR0B2,ATP10B,PLA2G3
19_Member	GO Biological Processes	GO:0015849	organic acid transport	-1.38537	0	4/269	2170,8431,50487,348932	FABP3,NR0B2,PLA2G3,SLC6A18
20_Summary	GO Biological Processes	GO:0022617	extracellular matrix disassembly	-2.84859	-0.381565	3/46	1991,4320,5645,1297,7101	ELANE,MMP11,PRSS2,COL9A1,NR2E1
20_Member	GO Biological Processes	GO:0022617	extracellular matrix disassembly	-2.84859	-0.381565	3/46	1991,4320,5645	ELANE,MMP11,PRSS2
20_Member	GO Biological Processes	GO:0030198	extracellular matrix organization	-2.02048	0	5/267	1297,1991,4320,5645,7101	COL9A1,ELANE,MMP11,PRSS2,NR2E1
20_Member	GO Biological Processes	GO:0043062	extracellular structure organization	-2.01394	0	5/268	1297,1991,4320,5645,7101	COL9A1,ELANE,MMP11,PRSS2,NR2E1
20_Member	GO Biological Processes	GO:0045229	external encapsulating structure organization	-2.00095	0	5/270	1297,1991,4320,5645,7101	COL9A1,ELANE,MMP11,PRSS2,NR2E1
