# Supplementary material for: Sex differences in the tumor promoting effects of tobacco smoke in a cRaf transgenic lung cancer disease model
Source: Arch Toxicol. 2024 Jan 21;98(3):957–83. doi: 10.1007/s00204-023-03671-5 (PMC10861769; doi:10.1007/s00204-023-03671-5)
Supplement: Supplementary file 7 — Supplementary file7 (XLSX 26 KB) [file 204_2023_3671_MOESM7_ESM.xlsx]

## Sheet: README
Supplementary Table S5. List of immune cell marker genes.
sheet: Immune cell markers
Immune cell marker genes retrieved from the CellMarker database (http://bio-bigdata.hrbmu.edu.cn/CellMarker or http://117.50.127.228/CellMarker/) and published literature.
sheet: Immune genes
Immune cell marker genes in WT and cRaf animals
sheet: GO of 18 WT DEGs
GO enrichment analysis of the 18 immune cell marker genes specifically regulated in WT animals.

## Sheet: Immune cell markers
Gene symbol	Full name	Effect	Immune cell	Species	Reference
Acsl4	acyl-CoA synthetase long-chain family member 4	the combined effect	Exhausted CD8+ T cell	Human	PMID: 28622514
Acsl4	acyl-CoA synthetase long-chain family member 4	the combined effect	Mast cell	Human	PMID: 30093597
Acsl4	acyl-CoA synthetase long-chain family member 4	the combined effect	Regulatory T cell	Human	PMID: 28622514
Actn1	actinin, alpha 1	Tobacco smoke, the combined effect	CD141+CLEC9A+ dendritic cell	Human	PMID: 28428369
Actn1	actinin, alpha 1	Tobacco smoke, the combined effect	Monocyte	Human	PMID: 30093597
Actn1	actinin, alpha 1	Tobacco smoke, the combined effect	Naive CD4+ T cell	Human	PMID: 28622514
Actn1	actinin, alpha 1	Tobacco smoke, the combined effect	Naive CD8+ T cell	Human	PMID: 28622514
Actn1	actinin, alpha 1	Tobacco smoke, the combined effect	Neutrophil	Mouse	PMID: 29915358
Adm	adrenomedullin	Tobacco smoke, the combined effect	Monocyte	Human	PMID: 30093597
Adm	adrenomedullin	Tobacco smoke, the combined effect	Neutrophil	Human	PMID: 30093597
Anpep	Alanyl Aminopeptidase, Membrane	the combined effect	Basophil	Human, Mouse	https://assets.thermofisher.com/TFS-Assets/LSG/brochures/immune-cell-guide.pdf, https://www.biolegend.com/cell_markers
Anpep	Alanyl Aminopeptidase, Membrane	the combined effect	CD141+CLEC9A+ dendritic cell	Human	PMID: 28428369
Anpep	Alanyl Aminopeptidase, Membrane	the combined effect	Dendritic cell	Human	https://assets.thermofisher.com/TFS-Assets/LSG/brochures/immune-cell-guide.pdf
Anpep	Alanyl Aminopeptidase, Membrane	the combined effect	Granulocyte	Human	https://assets.thermofisher.com/TFS-Assets/LSG/brochures/immune-cell-guide.pdf
Anpep	Alanyl Aminopeptidase, Membrane	the combined effect	Macrophage	Mouse	PMID: 9103234
Anpep	Alanyl Aminopeptidase, Membrane	the combined effect	Mast cell	Mouse	https://www.bio-rad-antibodies.com/mouse-immune-cell-markers-selection-tool.html#cell=myeloid-and-mast-cells
Anpep	Alanyl Aminopeptidase, Membrane	the combined effect	Monocyte	Human	PMID: 30093597
Anpep	Alanyl Aminopeptidase, Membrane	the combined effect	Neutrophil	Human	PMID: 24504953, https://www.biolegend.com/cell_markers
Anpep	Alanyl Aminopeptidase, Membrane	the combined effect	Regulatory T cell	Human	https://www.bio-rad-antibodies.com/human-immune-cell-markers-selection-tool.html#cell=t-cells
Anpep	Alanyl Aminopeptidase, Membrane	the combined effect	T cell	Mouse	https://www.bio-rad-antibodies.com/mouse-immune-cell-markers-selection-tool.html#cell=t-cells
Anxa11	annexin A11	Tobacco smoke, the combined effect	Monocyte	Human	PMID: 30093597
Anxa11	annexin A11	Tobacco smoke, the combined effect	Natural killer T cell	Human	PMID: 30093597
Apoc1	apolipoprotein C-I	the combined effect	Macrophage (TAM)	Human	PMID: 35690521
Areg	amphiregulin	the combined effect	CD1C+_A dendritic cell	Human	PMID: 28428369
Areg	amphiregulin	the combined effect	Granulocyte-monocyte progenitor	Human	PMID: 29167569
Areg	amphiregulin	the combined effect	Mast cell	Human	PMID: 30093597
Areg	amphiregulin	the combined effect	Natural killer T cell	Human	PMID: 30093597
Areg	amphiregulin	the combined effect	Macrophage (TAM)	Human	PMID: 35690521
Areg	amphiregulin	the combined effect	Regulatory T cell	Mouse	PMID: 23333074
Arg2	arginase type II	the combined effect	Macrophage	Human	PMID: 29262845
Arg2	arginase type II	the combined effect	Neutrophil	Mouse	PMID: 29622724
Arntl	aryl hydrocarbon receptor nuclear translocator-like	Tobacco smoke, the combined effect	Natural killer T cell	Human	PMID: 30093597
Ccl6	chemokine (C-C motif) ligand 6	the combined effect	Monocyte	Mouse	PMID: 27984734
Ccl6	chemokine (C-C motif) ligand 6	the combined effect	Neutrophil	Mouse	PMID: 29915358, PMID: 29622724
Ccl9	chemokine (C-C motif) ligand 9	Tobacco smoke, the combined effect	Myeloid cell	Mouse	PMID: 26600239
Ccl9	chemokine (C-C motif) ligand 9	Tobacco smoke, the combined effect	Neutrophil	Mouse	PMID: 29622724
Ccnjl	cyclin J-like	Tobacco smoke, the combined effect	Natural killer T cell	Human	PMID: 30093597
Cd177	CD177 antigen	Tobacco smoke, the combined effect	Neutrophil	Human, Mouse	https://assets.thermofisher.com/TFS-Assets/LSG/brochures/immune-cell-guide.pdf, PMID: 29915358
Cdk1	cyclin-dependent kinase 1	the combined effect	Macrophage (TAM)	Human, Mouse	PMID: 35690521
Cep250	centrosomal protein 250	Tobacco smoke, the combined effect	Natural killer T cell	Human	PMID: 30093597
Cfi	complement component factor i	the combined effect	B cell	Human	PMID: 30093597
Cfi	complement component factor i	the combined effect	Macrophage	Human	PMID: 29262845
Cited2	Cbp/p300-interacting transactivator	Tobacco smoke, the combined effect	Monocyte	Human	PMID: 30093597
Clec4n	C-type lectin domain family 4, member n	the combined effect	Macrophage	Mouse	PMID: 28576768
Ctsh	cathepsin H	the combined effect	B cell	Human	PMID: 30093597
Ctsh	cathepsin H	the combined effect	Macrophage	Mouse	PMID: 29622724
Ctsh	cathepsin H	the combined effect	Monocyte	Human	PMID: 30093597
Ctsh	cathepsin H	the combined effect	Mucosal-associated invariant T cell	Human	PMID: 28622514
Cxcl3	C-X-C motif chemokine ligand 3	Tobacco smoke	Macrophage (TAM)	Human, Mouse	PMID: 35690521
Cxcl3	C-X-C motif chemokine ligand 3	Tobacco smoke	Monocyte	Human, Mouse	PMID: 30093597, PMID: 27984734
Cyp1b1	cytochrome P450	Tobacco smoke, the combined effect	Monocyte	Human	PMID: 30093597
Dusp10	dual specificity phosphatase 10	Tobacco smoke	CD141+CLEC9A+ dendritic cell	Human	PMID: 28428369
Dusp10	dual specificity phosphatase 10	Tobacco smoke	Natural killer T cell	Human	PMID: 30093597
Dusp10	dual specificity phosphatase 10	Tobacco smoke	Regulatory T cell	Human	PMID: 28622514
Dusp5	dual specificity phosphatase 5	the combined effect	Natural killer T cell	Human	PMID: 30093597
Eny2	ENY2 transcription and export complex 2 subunit	Tobacco smoke, the combined effect	Natural killer T cell	Human	PMID: 30093597
Ereg	epiregulin	the combined effect	CD1C+_B dendritic cell	Human	PMID: 28428369
Ereg	epiregulin	the combined effect	Macrophage (TAM)	Human	PMID: 35690521
Ereg	epiregulin	the combined effect	Monocyte	Human	PMID: 30093597
Fmo5	flavin containing monooxygenase 5	the combined effect	Neutrophil	Mouse	PMID: 29915358
Gcnt1	glucosaminyl (N-acetyl) transferase 1	the combined effect	Exhausted CD8+ T cell	Human	PMID: 28622514
Gcnt1	glucosaminyl (N-acetyl) transferase 1	the combined effect	Granulocyte-monocyte progenitor	Human	PMID: 29167569
Gcnt1	glucosaminyl (N-acetyl) transferase 1	the combined effect	Regulatory T cell	Human	PMID: 28622514
Gjb6	gap junction protein	the combined effect	Natural killer T cell	Human	PMID: 30093597
Gpnmb	glycoprotein (transmembrane) nmb	the combined effect	Macrophage (TAM)	Human, Mouse	PMID: 35690521
Gpr132	G protein-coupled receptor 132	the combined effect	Macrophage	Human	PMID: 29262845, PMID: 29262845
Gpr132	G protein-coupled receptor 132	the combined effect	Natural killer T cell	Human	PMID: 30093597
Ighg1	immunoglobulin heavy constant gamma 1 (G1m marker)	the combined effect	B cell	Human	PMID: 30093597
Kdm2a	lysine (K)-specific demethylase 2A	Tobacco smoke, the combined effect	Natural killer T cell	Human	PMID: 30093597
Lbh	limb-bud and heart	Tobacco smoke, the combined effect	Natural killer T cell	Human	PMID: 30093597
Ldb2	LIM domain binding 2	Tobacco smoke, the combined effect	Lymphoid-primed multipotent progenitor cell	Human	PMID: 29167569
Ldb2	LIM domain binding 2	Tobacco smoke, the combined effect	Natural killer T cell	Human	PMID: 30093597
Lrg1	Leucine Rich Alpha-2-Glycoprotein 1	the combined effect	Monocyte	Human, Mouse	PMID: 30093597, PMID: 29622724
Lrg1	Leucine Rich Alpha-2-Glycoprotein 1	the combined effect	Multilymphoid progenitor cell	Human, Mouse	PMID: 29167569, PMID: 29915358
Lrg1	Leucine Rich Alpha-2-Glycoprotein 1	the combined effect	Neutrophil	Human	PMID: 30093597
Ltc4s	leukotriene C4 synthase	the combined effect	Mast cell	Human	PMID: 30093597
Mal	myelin and lymphocyte protein, T-cell differentiation protein	the combined effect	Naive CD4+ T cell	Human	PMID: 28622514
Mal	myelin and lymphocyte protein, T-cell differentiation protein	the combined effect	Naive CD8+ T cell	Human	PMID: 28622514
Malt1	MALT1 paracaspase	the combined effect	Natural killer T cell	Human	PMID: 30093597
Marco	Macrophage Receptor With Collagenous Structure	Tobacco smoke, the combined effect	Macrophage (TAM)	Human, Mouse	PMID: 10758408
Maz	MYC-associated zinc finger protein (purine-binding transcription factor)	Tobacco smoke, the combined effect	Natural killer T cell	Human	PMID: 30093597
Mical2	microtubule associated monooxygenase	Tobacco smoke, the combined effect	CD1C+_B dendritic cell	Human	PMID: 28428369
Mical2	microtubule associated monooxygenase	Tobacco smoke, the combined effect	Natural killer T cell	Human	PMID: 30093597
Mical2	microtubule associated monooxygenase	Tobacco smoke, the combined effect	Regulatory T cell	Human	PMID: 28622514
Mmp9	matrix metallopeptidase 9	the combined effect	Natural killer T cell	Human	PMID: 30093597
Mmp9	matrix metallopeptidase 9	the combined effect	Macrophage (TAM)	Human	PMID: 35690521
Mmp9	matrix metallopeptidase 9	the combined effect	Neutrophil	Human, Mouse	PMID: 30093597, PMID: 29622724, PMID: 29915358
Nfil3	nuclear factor interleukin 3 regulated	Tobacco smoke, the combined effect	Dendritic cell	Mouse	PMID: 21474667
Nfil3	nuclear factor interleukin 3 regulated	Tobacco smoke, the combined effect	Macrophage	Human	PMID: 29262845
Nfil3	nuclear factor interleukin 3 regulated	Tobacco smoke, the combined effect	Natural killer cell	Human, Mouse	https://assets.thermofisher.com/TFS-Assets/LSG/brochures/immune-cell-guide.pdf
Nfil3	nuclear factor interleukin 3 regulated	Tobacco smoke, the combined effect	Type 2 T helper cell	Mouse	PMID: 21499227
Nqo1	NAD(P)H dehydrogenase	Tobacco smoke, the combined effect	Granulocyte-monocyte progenitor	Human	PMID: 29167569
Nr1d1	nuclear receptor subfamily 1	Tobacco smoke	Mucosal-associated invariant T cell	Human	PMID: 28622514
Nr1d1	nuclear receptor subfamily 1	Tobacco smoke	Natural killer T cell	Human	PMID: 30093597
Nr1d2	nuclear receptor subfamily 1	Tobacco smoke, the combined effect	Natural killer T cell	Human	PMID: 30093597
Ogt	O-linked N-acetylglucosamine (GlcNAc) transferase (UDP-N-acetylglucosamine:polypeptide-N-acetylglucosaminyl transferase)	Tobacco smoke, the combined effect	Natural killer T cell	Human	PMID: 30093597
Ogt	O-linked N-acetylglucosamine (GlcNAc) transferase (UDP-N-acetylglucosamine:polypeptide-N-acetylglucosaminyl transferase)	Tobacco smoke, the combined effect	Neutrophil	Mouse	PMID:32349769
Orm1	orosomucoid 1	Tobacco smoke, the combined effect	Monocyte	Human	PMID: 30093597
Orm1	orosomucoid 1	Tobacco smoke, the combined effect	Neutrophil	Human, Mouse	PMID: 30093597, PMID: 29915358
Orm1	orosomucoid 1	Tobacco smoke, the combined effect	Macrophage	Human	PMID: 25689617
P2ry13	purinergic receptor P2Y	the combined effect	CD1C-CD141- dendritic cell	Human	PMID: 28428369
P2ry13	purinergic receptor P2Y	the combined effect	Monocyte	Human	PMID: 30093597
Rad23b	RAD23 homolog B	Tobacco smoke, the combined effect	Natural killer T cell	Human	PMID: 30093597
Retnla	resistin like alpha	Tobacco smoke, the combined effect	Macrophage	Mouse	https://assets.thermofisher.com/TFS-Assets/LSG/brochures/immune-cell-guide.pdf
S100a8	S100 Calcium Binding Protein A8	the combined effect	CD1C+_B dendritic cell	Human	PMID: 28428369
S100a8	S100 Calcium Binding Protein A8	the combined effect	Granulocyte	Mouse	PMID: 29545365, PMID: 27580035
S100a8	S100 Calcium Binding Protein A8	the combined effect	Lymphoid-primed multipotent progenitor cell	Human	PMID: 29167569
S100a8	S100 Calcium Binding Protein A8	the combined effect	Macrophage (TAM)	Mouse	PMID: 35690521
S100a8	S100 Calcium Binding Protein A8	the combined effect	Monocyte	Human	PMID: 30093597
S100a8	S100 Calcium Binding Protein A8	the combined effect	Monocyte derived dendritic cell	Human	PMID: 29313948
S100a8	S100 Calcium Binding Protein A8	the combined effect	Neutrophil	Human, Mouse	PMID: 30093597, PMID: 29466336, PMID: 29622724, PMID: 29915358
Scd1	Stearoyl-CoA Desaturase 1	the combined effect	B cell	Mouse	PMID: 29622724
Siglecf	stearoyl-Coenzyme A desaturase 1	the combined effect	Dendritic cell	Mouse	http://www.abcam.com/primary-antibodies/immune-cell-markers-poster
Siglecf	stearoyl-Coenzyme A desaturase 1	the combined effect	Eosinophil	Mouse	PMID: 23672262
Siglecf	stearoyl-Coenzyme A desaturase 1	the combined effect	Granulocyte	Mouse	https://www.miltenyibiotec.com/CN-en/resources/macs-handbook/mouse-cells-and-organs/mouse-cell-sources/spleen-mouse.html
Siglecf	stearoyl-Coenzyme A desaturase 1	the combined effect	Macrophage	Mouse	PMID: 23672262
Siglecf	stearoyl-Coenzyme A desaturase 1	the combined effect	Mast cell	Mouse	https://www.bio-rad-antibodies.com/mouse-immune-cell-markers-selection-tool.html#cell=myeloid-and-mast-cells
Slc16a3	solute carrier family 16 (monocarboxylic acid transporters)	Tobacco smoke, the combined effect	Monocyte	Human	PMID: 30093597
Slc16a3	solute carrier family 16 (monocarboxylic acid transporters)	Tobacco smoke, the combined effect	Natural killer T cell	Human	PMID: 30093597
Slfn4	schlafen 4	the combined effect	Neutrophil	Mouse	PMID: 29622724, PMID: 29915358
Sp100	nuclear antigen Sp100	the combined effect	B cell	Human	PMID: 30093597
Sp100	nuclear antigen Sp100	the combined effect	Natural killer T cell	Human	PMID: 30093597
Spon2	spondin 2	Tobacco smoke, the combined effect	CD4+ cytotoxic T cell	Human	PMID: 28622514
Spon2	spondin 2	Tobacco smoke, the combined effect	Effector CD8+ memory T (Tem) cell	Human	PMID: 28622514
Spon2	spondin 2	Tobacco smoke, the combined effect	Granulocyte-monocyte progenitor	Human	PMID: 29167569
Spon2	spondin 2	Tobacco smoke, the combined effect	Natural killer T cell	Human	PMID: 30093597
Tc2n	tandem C2 domains	the combined effect	Mucosal-associated invariant T cell	Human	PMID: 28622514
Tc2n	tandem C2 domains	the combined effect	Natural killer T cell	Human	PMID: 30093597
Tfec	transcription factor EC	the combined effect	Monocyte	Mouse	PMID: 29915358
Tfec	transcription factor EC	the combined effect	Myeloid progenitor cell	Mouse	PMID: 27580035
Tmem109	transmembrane protein 109	the combined effect	Natural killer T cell	Human	PMID: 30093597
Ttyh3	tweety family member 3	Tobacco smoke, the combined effect	CD1C-CD141- dendritic cell	Human	PMID: 28428369
Ttyh3	tweety family member 3	Tobacco smoke, the combined effect	Exhausted CD8+ T cell	Human	PMID: 28622514
Ttyh3	tweety family member 3	Tobacco smoke, the combined effect	Regulatory T cell	Human	PMID: 28622514
Vcpkmt	valosin containing protein lysine (K) methyltransferase	the combined effect	Natural killer T cell	Human	PMID: 30093597
Wfdc17	WAP four-disulfide core domain 17	the combined effect	Dendritic cell	Mouse	PMID: 32584791, PMID: 33526920
Wfdc17	WAP four-disulfide core domain 17	the combined effect	Neutrophil	Mouse	PMID: 29622724
Wfdc21	WAP four-disulfide core domain 21	the combined effect	Neutrophil	Mouse	PMID: 29622724, PMID: 29915358
Zbtb16	zinc finger and BTB domain containing 16	Tobacco smoke, the combined effect	Mucosal-associated invariant T cell	Human	PMID: 28622514
Zbtb16	zinc finger and BTB domain containing 16	Tobacco smoke, the combined effect	Natural killer T cell	Human, Mouse	PMID: 30093597, https://www.bio-rad-antibodies.com/mouse-immune-cell-markers-selection-tool.html#cell=nk-cells

## Sheet: Immune genes
19 immune cell marker genes in WT animals	5 immune cell marker genes in cRaf animals	7 common immune genes
Actn1	Adm	Arntl
Anxa11	Ccnjl	Cyp1b1
Ccl9	Cxcl3	Nqo1
Cd177	Nfil3	Nr1d1
Cep250	Orm1	Nr1d2
Cited2		Retnla
Dusp10		Spon2
Eny2
Kdm2a
Lbh
Ldb2
Marco
Maz
Mical2
Ogt
Rad23b
Slc16a3
Ttyh3
Zbtb16

## Sheet: GO of 18 WT DEGs
GroupID	Category	Term	Description	LogP	Log(q-value)	Genes	Symbols	InTerm_InList
1_Summary	GO Biological Processes	GO:0030336	negative regulation of cell migration	-2.65408	0	17684,63953,108155,235320	Cited2,Dusp10,Ogt,Zbtb16	4/-
1_Member	GO Biological Processes	GO:0030336	negative regulation of cell migration	-2.65408	0	17684,63953,108155	Cited2,Dusp10,Ogt	3/313
1_Member	GO Biological Processes	GO:2000146	negative regulation of cell motility	-2.60389	0	17684,63953,108155	Cited2,Dusp10,Ogt	3/326
1_Member	GO Biological Processes	GO:0022409	positive regulation of cell-cell adhesion	-2.50269	0	17684,63953,235320	Cited2,Dusp10,Zbtb16	3/354
1_Member	GO Biological Processes	GO:0040013	negative regulation of locomotion	-2.48893	0	17684,63953,108155	Cited2,Dusp10,Ogt	3/358
1_Member	GO Biological Processes	GO:0022407	regulation of cell-cell adhesion	-2.02527	0	17684,63953,235320	Cited2,Dusp10,Zbtb16	3/526
1_Member	GO Biological Processes	GO:0045785	positive regulation of cell adhesion	-1.99421	0	17684,63953,235320	Cited2,Dusp10,Zbtb16	3/540
2_Summary	GO Biological Processes	GO:0003002	regionalization	-2.2634	0	17684,225876,235320	Cited2,Kdm2a,Zbtb16	3/-
2_Member	GO Biological Processes	GO:0003002	regionalization	-2.2634	0	17684,225876,235320	Cited2,Kdm2a,Zbtb16	3/431
2_Member	GO Biological Processes	GO:0007389	pattern specification process	-2.14663	0	17684,225876,235320	Cited2,Kdm2a,Zbtb16	3/475
2_Member	GO Biological Processes	GO:0048598	embryonic morphogenesis	-1.78837	0	17684,225876,235320	Cited2,Kdm2a,Zbtb16	3/644
3_Summary	GO Biological Processes	GO:0002696	positive regulation of leukocyte activation	-2.2606	0	63953,68891,235320,77889	Dusp10,Cd177,Zbtb16,Lbh	4/-
3_Member	GO Biological Processes	GO:0002696	positive regulation of leukocyte activation	-2.2606	0	63953,68891,235320	Dusp10,Cd177,Zbtb16	3/432
3_Member	GO Biological Processes	GO:0050867	positive regulation of cell activation	-2.20082	0	63953,68891,235320	Dusp10,Cd177,Zbtb16	3/454
3_Member	GO Biological Processes	GO:0002694	regulation of leukocyte activation	-1.74444	0	63953,68891,235320	Dusp10,Cd177,Zbtb16	3/669
3_Member	GO Biological Processes	GO:0050865	regulation of cell activation	-1.66036	0	63953,68891,235320	Dusp10,Cd177,Zbtb16	3/720
3_Member	GO Biological Processes	GO:0045596	negative regulation of cell differentiation	-1.60352	0	63953,77889,235320	Dusp10,Lbh,Zbtb16	3/757
4_Summary	GO Biological Processes	GO:0006325	chromatin organization	-1.77233	0	108155,223527,225876,63953	Ogt,Eny2,Kdm2a,Dusp10	4/-
4_Member	GO Biological Processes	GO:0006325	chromatin organization	-1.77233	0	108155,223527,225876	Ogt,Eny2,Kdm2a	3/653
4_Member	GO Biological Processes	GO:0080135	regulation of cellular response to stress	-1.73078	0	63953,108155,223527	Dusp10,Ogt,Eny2	3/677
4_Member	GO Biological Processes	GO:0071824	protein-DNA complex organization	-1.63847	0	108155,223527,225876	Ogt,Eny2,Kdm2a	3/734
