# Supplementary material for: Sex differences in the tumor promoting effects of tobacco smoke in a cRaf transgenic lung cancer disease model
Source: Arch Toxicol. 2024 Jan 21;98(3):957–83. doi: 10.1007/s00204-023-03671-5 (PMC10861769; doi:10.1007/s00204-023-03671-5)
Supplement: Supplementary file 8 — Supplementary file8 (XLSX 32 KB) [file 204_2023_3671_MOESM8_ESM.xlsx]

## Sheet: README
Supplementary Table S6. List of oncogenes, oncomirs and tumor suppressors.
Sheet: Tobacco smoke-DEG
DEGs which function as oncogenes and tumor suppressors in tobacco smoke exposed mice.
Sheet: Combined effect-DEG
DEGs which function as oncogenes and tumor suppressors regulated by the combined effect.
Sheet: Tobacco smoke-DEM
DEMs which function as oncogenes and tumor suppressors in tobacco smoke exposed mice.
Sheet: Combined effect-DEM
DEMs which function as oncogenes and tumor suppressors regulated by the combined effect.

## Sheet: Tobacco smoke-DEG
Gene Symbol	Gene name	FC	Comparison	Sex specificity	Function	Function	Category	Reference
Acer2	alkaline ceramidase 2	3.07009	WT smoke male vs WT sham male	male	Tumor suppressor	p53 target, induce NSCLC cell apoptosis.	p53 dependent apoptosis	PMID: 29229990, PMID: 28294157
Actn1	actinin, alpha 1	3.52	WT smoke male vs WT sham male	male	Oncogene	Stimulate cell proliferation by targeting Hippo signaling and Rho GTPases activities.	Cell proliferation	PMID: 33413564
Arntl	aryl hydrocarbon receptor nuclear translocator-like	-4.01116	cRaf smoke female vs cRaf sham female	common	Tumor suppressor	Circadian gene. Loss of Arntl promote tumorigenesis and cell proliferation in LC.	Cell proliferation, apoptosis	PMID: 27476975
Arntl	aryl hydrocarbon receptor nuclear translocator-like	-4.3501	WT smoke male vs WT sham male	common	Tumor suppressor	Circadian gene. Loss of Arntl promote tumorigenesis and cell proliferation in LC.	Cell proliferation, apoptosis	PMID: 27476975
Ccnjl	cyclin J-like	-2.35519	cRaf smoke female vs cRaf sham female	common	Oncogene	Target of Wnt//β-catenin pathway, promote tumor metastasis in LC.	Metastasis	PMID: 21753228
Ccnjl	cyclin J-like	-2.072	cRaf smoke male vs cRaf sham male	common	Oncogene	Target of Wnt//β-catenin pathway, promote tumor metastasis in LC.	Metastasis	PMID: 21753228
Cd177	CD177 antigen	3.29234	WT smoke male vs WT sham male	male	Oncogene	Regulate Treg cells, suppress immune response in colon and breast cancer.	Immune response	PMID: 34599187
Cited2	Cbp/p300-interacting transactivator, with Glu/Asp-rich carboxy-terminal domain, 2	2.24	WT smoke male vs WT sham male	male	Oncogene	induced by MYC, increase G1/S cell cycle progression, inhibit cellular quiescence by enhancing MYC-mediated suppression of p21.	Cell cycle	PMID: 22814619
Ctsk	cathepsin K	2.0188	WT smoke male vs WT sham male	male	Oncogene	Promote cell proliferation, migration and invasion via the activation of mTOR in NSCLC.	Cell proliferation, metastasis	PMID: 32927648
Dusp10	dual specificity phosphatase 10	2.33	WT smoke male vs WT sham male	male	Tumor suppressor	Negatively regulate MAPK, ERK and JNK.	EGFR/MAPK signaling pathway	PMID: 30939861
Hlf	hepatic leukemia factor	2.45186	cRaf smoke male vs cRaf sham male	common	Tumor suppressor	Inhibit tumor metastasis by inhibiting NF-κB/p65 pathway in NSCLC.	Metastasis	PMID: 32289442
Hlf	hepatic leukemia factor	2.1562	WT smoke female vs WT sham female	common	Tumor suppressor	Inhibit tumor metastasis by inhibiting NF-κB/p65 pathway in NSCLC.	Metastasis	PMID: 32289442
Hlf	hepatic leukemia factor	3.03724	WT smoke male vs WT sham male	common	Tumor suppressor	Inhibit tumor metastasis by inhibiting NF-κB/p65 pathway in NSCLC.	Metastasis	PMID: 32289442
Kdm2a	lysine (K)-specific demethylase 2A	2.16	WT smoke male vs WT sham male	male	Oncogene	Promote lung tumorigenesis by activating ERK1/2 through epigenetic repression of Dusp3.	Cell proliferation, metastasis	PMID: 24200691
Lbh	limb-bud and heart	2.71652	WT smoke male vs WT sham male	male	Tumor suppressor	Regulate ER signaling and inhibit cell proliferation and invasion in LUAD.	Cell proliferation, EGFR/MAPK signaling pathway	PMID: 29788015
Marco	macrophage receptor with collagenous structure	2.65365	WT smoke male vs WT sham male	common	Oncogene	Associated with immunosuppressive TAMs, suppress T and NK cell activity in NSCLC.	Immune response	PMID: 33293426
Marco	macrophage receptor with collagenous structure	2.77358	WT smoke female vs WT sham female	common	Oncogene	Associated with immunosuppressive TAMs, suppress T and NK cell activity in NSCLC.	Immune response	PMID: 33293426
Mical2	microtubule associated monooxygenase, calponin and LIM domain containing 2	2.48	WT smoke male vs WT sham male	male	Oncogene	Promote cell proliferation, migration, invasion and EMT in LUAD.	Cell proliferation, metastasis	PMID: 32360180
Npas2	neuronal PAS domain protein 2	-8.90722	cRaf smoke female vs cRaf sham female	female	Tumor suppressor	Inhibit tumor growth by regulating cell cycle and DNA repair	Cell cycle	PMID: 18819933
Nr1d1	nuclear receptor subfamily 1, group D, member 1	2.54058	cRaf smoke male vs cRaf sham male	male	Tumor suppressor	Inhibit NSCLC cell proliferation and invasion by regulating nuclear factor-κB (NF-κB)	Cell proliferation, metastasis.	PMID: 35282080
Nr1d1	nuclear receptor subfamily 1, group D, member 1	2.89017	WT smoke male vs WT sham male	male	Tumor suppressor	Inhibit NSCLC cell proliferation and invasion by regulating nuclear factor-κB (NF-κB)	Cell proliferation, metastasis.	PMID: 35282080
Nr1d2	nuclear receptor subfamily 1, group D, member 2	2.66278	cRaf smoke male vs cRaf sham male	common	Oncogene	Stimulate EMT in hepatocellular carcinoma	EMT	PMID: 32440156
Nr1d2	nuclear receptor subfamily 1, group D, member 2	3.22918	cRaf smoke female vs cRaf sham female	common	Oncogene	Stimulate EMT in hepatocellular carcinoma	EMT	PMID: 32440156
Nr1d2	nuclear receptor subfamily 1, group D, member 2	2.35996	WT smoke female vs WT sham female	common	Oncogene	Stimulate EMT in hepatocellular carcinoma	EMT	PMID: 32440156
Nr1d2	nuclear receptor subfamily 1, group D, member 2	2.51048	WT smoke male vs WT sham male	common	Oncogene	Stimulate EMT in hepatocellular carcinoma	EMT	PMID: 32440156
Orm1	orosomucoid 1	2.7	cRaf smoke male vs cRaf sham male	male	Oncogene	Suppress immune response	Immune response	PMID: 31482685
Per2	period circadian clock 2	2.78471	cRaf smoke female vs cRaf sham female	common	Tumor suppressor	Suppress NSCLC cell growth, migration and invasion, and inhibited NSCLC growth and metastasis in vivo. Expression of Per2 increased expression of tumour anti‑oncogenes Bax, P53 and P21 but also inhibited expression of pro‑oncogenes vascular endothelial growth factor, CD44 and c‑Myc.	Cell proliferation, metastasis.	PMID: 30226549
Per2	period circadian clock 2	2.45826	WT smoke male vs WT sham male	common	Tumor suppressor	Suppress NSCLC cell growth, migration and invasion, and inhibited NSCLC growth and metastasis in vivo. Expression of Per2 increased expression of tumour anti‑oncogenes Bax, P53 and P21 but also inhibited expression of pro‑oncogenes vascular endothelial growth factor, CD44 and c‑Myc.	Cell proliferation, metastasis.	PMID: 30226549
Per3	period circadian clock 3	3.09889	cRaf smoke female vs cRaf sham female	common	Tumor suppressor	Repress NSCLC cell proliferation and induce apoptosis.	Cell proliferation, apoptosis	PMID: 31938093
Per3	period circadian clock 3	2.06743	cRaf smoke male vs cRaf sham male	common	Tumor suppressor	Repress NSCLC cell proliferation and induce apoptosis.	Cell proliferation, apoptosis	PMID: 31938093
Per3	period circadian clock 3	2.36945	WT smoke male vs WT sham male	common	Tumor suppressor	Repress NSCLC cell proliferation and induce apoptosis.	Cell proliferation, apoptosis	PMID: 31938093
Rgl1	ral guanine nucleotide dissociation stimulator,-like 1	2.55556	WT smoke male vs WT sham male	male	Oncogene	Key effectors of Ras-mediated tumorigenesis	EGFR/MAPK signaling pathway	PMID: 8663585
Sox13	SRY (sex determining region Y)-box 13	2.34	WT smoke male vs WT sham male	male	Oncogene	Promote cell migration and invasion by activating SNAI2 and c-MET in colorectal cancer.	Metastasis	PMID: 32111984
Spon2	spondin 2, extracellular matrix protein	-3.03926	cRaf smoke female vs cRaf sham female	common	Tumor suppressor	Tumor suppressor. Promote M1 like macrophage recruitment. Promote cell proliferation, migration and invasion in gastric cancer and hepatocellular carcinoma.	Immune response	PMID: 29440144
Spon2	spondin 2, extracellular matrix protein	-3.43598	cRaf smoke male vs cRaf sham male	common	Tumor suppressor	Tumor suppressor. Promote M1 like macrophage recruitment. Promote cell proliferation, migration and invasion in gastric cancer and hepatocellular carcinoma.	Immune response	PMID: 29440144
Spon2	spondin 2, extracellular matrix protein	-3.41393	WT smoke male vs WT sham male	common	Tumor suppressor	Tumor suppressor. Promote M1 like macrophage recruitment. Promote cell proliferation, migration and invasion in gastric cancer and hepatocellular carcinoma.	Immune response	PMID: 29440144
Tspan4	tetraspanin 4	2.82163	cRaf smoke male vs cRaf sham male	common	Oncogene	Induced in NSCLC tissue; Promote cell proliferation and invasion in gastric cancer.	Cell proliferation, metastasis.	PMID: 34135508, PMID: 34222025
Tspan4	tetraspanin 4	2.97752	cRaf smoke female vs cRaf sham female	common	Oncogene	Induced in NSCLC tissue; Promote cell proliferation and invasion in gastric cancer.	Cell proliferation, metastasis.	PMID: 34135508, PMID: 34222025
Tspan4	tetraspanin 4	2.26435	WT smoke male vs WT sham male	common	Oncogene	Induced in NSCLC tissue; Promote cell proliferation and invasion in gastric cancer.	Cell proliferation, metastasis.	PMID: 34135508, PMID: 34222025
Tspan4	tetraspanin 4	2.71438	WT smoke female vs WT sham female	common	Oncogene	Induced in NSCLC tissue; Promote cell proliferation and invasion in gastric cancer.	Cell proliferation, metastasis.	PMID: 34135508, PMID: 34222025
Ttyh3	tweety homolog 3 (Drosophila)	2.39	WT smoke male vs WT sham male	male	Oncogene	Promote cell proliferation in LC.	Cell proliferation	PMID: 35858518
Zbtb16	zinc finger and BTB domain containing 16	3.42507	WT smoke male vs WT sham male	male	Tumor suppressor	Regulate cell proliferation and apoptosis in NSCLC.	Cell proliferation, apoptosis	PMID: 23804241

## Sheet: Combined effect-DEG
Gene Symbol	Gene name	FC	Effect	Comparison	Sex specificity	Function	Function	Category	Reference
Acer2	alkaline ceramidase 2	-3.09393	Combined effect	cRaf smoke female vs WT sham female	female	Tumor suppressor	p53 target, induce NSCLC cell apoptosis.	p53 dependent apoptosis	PMID: 29229990, PMID: 28294157
Acsl4	acyl-CoA synthetase long-chain family member 4	3.34561	Combined effect	cRaf smoke female vs WT sham female	female	Oncogene	Promote cell proliferation and invasion prostate cancer.	Cell proliferation, metastasis	PMID: 26636648, PMID: 33068124
Actn1	actinin, alpha 1	-2.77778	Combined effect	cRaf smoke female vs WT sham female	female	Oncogene	Stimulate cell proliferation by targeting Hippo signaling and Rho GTPases activities.	Cell proliferation	PMID: 33413564
Apoc1	apolipoprotein C-1	2.15	Combined effect	cRaf smoke female vs WT sham female	female	Oncogene	Promote cell proliferation, migration and invasion by targeting Wnt signaling pathway in renal cell carcinoma.	Cell proliferation, metastasis	PMID: 33430855
Areg	amphiregulin	3.52398	Combined effect	cRaf smoke female vs WT sham female	common	Oncogene	EGFR ligand, promote LC tumor growth	EGFR/MAPK signaling pathway	PMID: 21658434
Areg	amphiregulin	3.73982	Combined effect	cRaf smoke male vs WT sham male	common	Oncogene	EGFR ligand, promote LC tumor growth	EGFR/MAPK signaling pathway	PMID: 21658434
Arg2	arginase type II	2.84636	Combined effect	cRaf smoke female vs WT sham female	female	Oncogene	Suppress T cell immune responses	Immune response	PMID: 19764983
Arnt2	aryl hydrocarbon receptor nuclear translocator 2	3.45244	Combined effect	cRaf smoke female vs WT sham female	common	Tumor suppressor	Inhibit cell proliferation,promote cell apoptosis, inhibit tumor growth in NSCLC.	Cell proliferation, apoptosis	PMID: 25613063
Arnt2	aryl hydrocarbon receptor nuclear translocator 2	3.69415	Combined effect	cRaf smoke male vs WT sham male	common	Tumor suppressor	Inhibit cell proliferation,promote cell apoptosis, inhibit tumor growth in NSCLC.	Cell proliferation, apoptosis	PMID: 25613063
Arntl	aryl hydrocarbon receptor nuclear translocator-like	-2.87076	Combined effect	cRaf smoke female vs WT sham female	common	Tumor suppressor	Circadian gene. Loss of Arntl promote tumorigenesis and cell proliferation in LC.	Cell proliferation, apoptosis	PMID: 27476975
Arntl	aryl hydrocarbon receptor nuclear translocator-like	-3.35186	Combined effect	cRaf smoke male vs WT sham male	common	Tumor suppressor	Circadian gene. Loss of Arntl promote tumorigenesis and cell proliferation in LC.	Cell proliferation, apoptosis	PMID: 27476975
Cbln1	cerebellin 1 precursor protein	5.08431	Combined effect	cRaf smoke female vs WT sham female	common	Oncogene	Stat3 downstream gene, promote cell proliferation in LC.	Cell proliferation	PMID: 18614255
Cbln1	cerebellin 1 precursor protein	7.54753	Combined effect	cRaf smoke male vs WT sham male	common	Oncogene	Stat3 downstream gene, promote cell proliferation in LC.	Cell proliferation	PMID: 18614255
Ccl6	chemokine (C-C motif) ligand 6	2.99903	Combined effect	cRaf smoke female vs WT sham female	common	Oncogene	Myc target, promote tumorigenesis and metastasis in mice B cell 32D myeloid cell line.	Cell proliferation, metastasis.	PMID: 12782599
Ccl6	chemokine (C-C motif) ligand 6	2.23867	Combined effect	cRaf smoke male vs WT sham male	common	Oncogene	Myc target, promote tumorigenesis and metastasis in mice B cell 32D myeloid cell line.	Cell proliferation, metastasis.	PMID: 12782599
Ccnjl	cyclin J-like	-2.99016	Combined effect	cRaf smoke female vs WT sham female	female	Oncogene	Target of Wnt//β-catenin pathway, promote tumor metastasis in LC.	Metastasis	PMID: 21753228
Cd177	CD177 antigen	3.75944	Combined effect	cRaf smoke female vs WT sham female	common	Oncogene	Regulate Treg cells, suppress immune response in colon and breast cancer.	Immune response	PMID: 34599187
Cd177	CD177 antigen	3.59276	Combined effect	cRaf smoke male vs WT sham male	common	Oncogene	Regulate Treg cells, suppress immune response in colon and breast cancer.	Immune response	PMID: 34599187
Cdk1	cyclin-dependent kinase 1	2.60116	Combined effect	cRaf smoke male vs WT sham male	male	Oncogene	Promote cell proliferation and tumorigenesis in LC.	Cell proliferation, tumorigenesis	PMID: 33721187, PMID: 36266723
Chad	chondroadherin	-3.25244	Combined effect	cRaf smoke female vs WT sham female	female	Tumor suppressor	Inhibit cell proliferation and migration in hepatocellular carcinoma.	Cell proliferation, metastasis	PMID: 28947969
Cited2	Cbp/p300-interacting transactivator, with Glu/Asp-rich carboxy-terminal domain, 2	-2.5641	Combined effect	cRaf smoke female vs WT sham female	female	Oncogene	induced by MYC, increase G1/S cell cycle progression, inhibit cellular quiescence by enhancing MYC-mediated suppression of p21.	Cell cycle	PMID: 22814619
Cldn2	claudin 2	6.04797	Combined effect	cRaf smoke female vs WT sham female	common	Oncogene	Activated by EGFR/MEK/ERK/c-Fos pathway, promote cell proliferation in NSCLC.	EGFR/MAPK signaling pathway	PMID: 24907662, PMID: 22546605
Cldn2	claudin 2	13.3996	Combined effect	cRaf smoke male vs WT sham male	common	Oncogene	Activated by EGFR/MEK/ERK/c-Fos pathway, promote cell proliferation in NSCLC.	EGFR/MAPK signaling pathway	PMID: 24907662, PMID: 22546605
Ctsk	cathepsin K	3.01552	Combined effect	cRaf smoke female vs WT sham female	common	Oncogene	Promote cell proliferation, migration and invasion via the activation of mTOR in NSCLC.	Cell proliferation, metastasis	PMID: 32927648
Ctsk	cathepsin K	2.99378	Combined effect	cRaf smoke male vs WT sham male	common	Oncogene	Promote cell proliferation, migration and invasion via the activation of mTOR in NSCLC.	Cell proliferation, metastasis	PMID: 32927648
Dlk1	delta-like 1 homolog (Drosophila)	8.2079	Combined effect	cRaf smoke female vs WT sham female	common	Oncogene	Promote cell invasion by upregulating Notch signaling dependent MMP9 expression in LC.	Metastasis	PMID: 24621612
Dlk1	delta-like 1 homolog (Drosophila)	23.138	Combined effect	cRaf smoke male vs WT sham male	common	Oncogene	Promote cell invasion by upregulating Notch signaling dependent MMP9 expression in LC.	Metastasis	PMID: 24621612
Dmkn	dermokine	2.42294	Combined effect	cRaf smoke female vs WT sham female	common	Oncogene	Promote EMT by activating Stat3 in pancreatic cancer.	Metastasis	PMID: 28795470
Dmkn	dermokine	2.22955	Combined effect	cRaf smoke male vs WT sham male	common	Oncogene	Promote EMT by activating Stat3 in pancreatic cancer.	Metastasis	PMID: 28795470
Dusp10	dual specificity phosphatase 10	-3.33333	Combined effect	cRaf smoke female vs WT sham female	female	Tumor suppressor	Negatively regulate MAPK, ERK and JNK.	EGFR/MAPK signaling pathway	PMID: 30939861
Dusp5	dual specificity phosphatase 5	2.34496	Combined effect	cRaf smoke female vs WT sham female	female	Tumor suppressor	Target of p53, dephosphorylate ERK, suppress tumor growth in NSCLC.	Cell proliferation, apoptosis, EGFR/MAPK signaling pathway	PMID: 12944906
Ereg	epiregulin	9.87955	Combined effect	cRaf smoke female vs WT sham female	common	Oncogene	EGFR ligand, promote tumor growth in NSCLC.	EGFR/MAPK signaling pathway	PMID: 34884633
Ereg	epiregulin	27.3994	Combined effect	cRaf smoke male vs WT sham male	common	Oncogene	EGFR ligand, promote tumor growth in NSCLC.	EGFR/MAPK signaling pathway	PMID: 34884633
Fgg	fibrinogen gamma chain	4.08181	Combined effect	cRaf smoke female vs WT sham female	common	Oncogene	Promote cell migration and invasion by activating EMT in hepatocellular carcinoma.	Metastasis	PMID: 30863175
Fgg	fibrinogen gamma chain	7.69264	Combined effect	cRaf smoke male vs WT sham male	common	Oncogene	Promote cell migration and invasion by activating EMT in hepatocellular carcinoma.	Metastasis	PMID: 30863175
Gjb4	gap junction protein, beta 4	3.75249	Combined effect	cRaf smoke female vs WT sham female	common	Oncogene	Promote tumor growth, metastasis and chemoresistance of gemcitabine and etoposide by activating Src in LC.	Cell proliferation, metastasis.	PMID: 30177841
Gjb4	gap junction protein, beta 4	2.55142	Combined effect	cRaf smoke male vs WT sham male	common	Oncogene	Promote tumor growth, metastasis and chemoresistance of gemcitabine and etoposide by activating Src in LC.	Cell proliferation, metastasis.	PMID: 30177841
Golm1	golgi membrane protein 1	2.6241	Combined effect	cRaf smoke female vs WT sham female	common	Oncogene	Promote cell proliferation, migration, invasion by regulating MMP13 in NSCLC.	Cell proliferation, metastasis.	PMID: 29637008
Golm1	golgi membrane protein 1	2.22668	Combined effect	cRaf smoke male vs WT sham male	common	Oncogene	Promote cell proliferation, migration, invasion by regulating MMP13 in NSCLC.	Cell proliferation, metastasis.	PMID: 29637008
Gpnmb	glycoprotein (transmembrane) nmb	3.11174	Combined effect	cRaf smoke female vs WT sham female	common	Oncogene	promote tumor cell metastasis and cancer stemness in pancreatic cancer.	Metastasis	PMID: 32728200
Gpnmb	glycoprotein (transmembrane) nmb	2.57163	Combined effect	cRaf smoke male vs WT sham male	common	Oncogene	promote tumor cell metastasis and cancer stemness in pancreatic cancer.	Metastasis	PMID: 32728200
Hlf	hepatic leukemia factor	2.2975	Combined effect	cRaf smoke male vs WT sham male	male	Tumor suppressor	Inhibit tumor metastasis by inhibiting NF-κB/p65 pathway in NSCLC.	Metastasis	PMID: 32289442
Htra3	HtrA serine peptidase 3	-2.5796	Combined effect	cRaf smoke female vs WT sham female	female	Tumor suppressor	Promote chemo-induced apoptosis in LC.	Apoptosis	PMID: 31260151
Kdm2a	lysine (K)-specific demethylase 2A	-2.5	Combined effect	cRaf smoke female vs WT sham female	female	Oncogene	Promote lung tumorigenesis by activating ERK1/2 through epigenetic repression of Dusp3.	Cell proliferation, metastasis	PMID: 24200691
Lbh	limb-bud and heart	-3.37015	Combined effect	cRaf smoke female vs WT sham female	female	Tumor suppressor	Regulate ER signaling and inhibit cell proliferation and invasion in LUAD.	Cell proliferation, EGFR/MAPK signaling pathway	PMID: 29788015
Lrg1	leucine-rich alpha-2-glycoprotein 1	2.4623	Combined effect	cRaf smoke female vs WT sham female	common	Oncogene	Promote NSCLC angiogenesis by TGF-β signaling pathway	Angiogenesis	PMID: 31528707
Lrg1	leucine-rich alpha-2-glycoprotein 1	2.7098	Combined effect	cRaf smoke male vs WT sham male	common	Oncogene	Promote NSCLC angiogenesis by TGF-β signaling pathway	Angiogenesis	PMID: 31528707
Ltc4s	leukotriene C4 synthase	2.89495	Combined effect	cRaf smoke female vs WT sham female	female	Tumor suppressor	Inhibit LC tumor growth in mice./Promote proliferation, VEGF-induced angiogenesis, inhibit apoptosis (tumor microenvironment).	Cell proliferation, Angiogenesis	PMID: 26663781, PMID: 28125014, PMID: 8609238
Malt1	MALT1 paracaspase	2.911	Combined effect	cRaf smoke female vs WT sham female	common	Oncogene	Essential to EGFR induced NF-κB activation in LC.	Cell proliferation	PMID: 25982276
Malt1	MALT1 paracaspase	2.2154	Combined effect	cRaf smoke male vs WT sham male	common	Oncogene	Essential to EGFR induced NF-κB activation in LC.	Cell proliferation	PMID: 25982276
Marco	macrophage receptor with collagenous structure	2.39667	Combined effect	cRaf smoke female vs WT sham female	female	Oncogene	Associated with immunosuppressive TAMs, suppress T and NK cell activity in NSCLC.	Immune response	PMID: 33293426
Mat1a	methionine adenosyltransferase I, alpha	2.53613	Combined effect	cRaf smoke female vs WT sham female	female	Oncogene	Enhance LUAD cell cisplatin resistance and cell proliferation.	Cell proliferation, apoptosis	PMID: 35612423
Meg3	maternally expressed 3	3.76256	Combined effect	cRaf smoke female vs WT sham female	common	Tumor suppressor	Inhibit NSCLC cell proliferation.	Cell proliferation	PMID: 27832204
Meg3	maternally expressed 3	4.23527	Combined effect	cRaf smoke male vs WT sham male	common	Tumor suppressor	Inhibit NSCLC cell proliferation.	Cell proliferation	PMID: 27832204
Mical2	microtubule associated monooxygenase, calponin and LIM domain containing 2	-3.125	Combined effect	cRaf smoke female vs WT sham female	female	Oncogene	Promote cell proliferation, migratio, invasion and EMT in LUAD.	Cell proliferation, metastasis	PMID: 32360180
Mmrn2	multimerin 2	-2.5085	Combined effect	cRaf smoke female vs WT sham female	female	Tumor suppressor	CD248 ligand, inhibit angiogenesis and tumor growth in LC.	Tumor growth, angiogenesis	PMID: 28671670, PMID: 35950912
Npas2	neuronal PAS domain protein 2	-6.78007	Combined effect	cRaf smoke female vs WT sham female	common	Tumor suppressor	Inhibit tumor growth by regulating cell cycle and DNA repair	Cell cycle, DNA repair	PMID: 18819933
Npas2	neuronal PAS domain protein 2	-5.10077	Combined effect	cRaf smoke male vs WT sham male	common	Tumor suppressor	Inhibit tumor growth by regulating cell cycle and DNA repair	Cell cycle, DNA repair	PMID: 18819933
Nr1d2	nuclear receptor subfamily 1, group D, member 2	2.23832	Combined effect	cRaf smoke female vs WT sham female	common	Oncogene	Stimulate EMT in hepatocellular carcinoma	EMT	PMID: 32440156
Nr1d2	nuclear receptor subfamily 1, group D, member 2	2.43721	Combined effect	cRaf smoke male vs WT sham male	common	Oncogene	Stimulate EMT in hepatocellular carcinoma	EMT	PMID: 32440156
Nr2f1	nuclear receptor subfamily 2, group F, member 1	-2.51698	Combined effect	cRaf smoke female vs WT sham female	female	Oncogene and tumor suppressor	Regulate cell dormancy; Transcriptional repressor of ER.	Cell proliferation	PMID: 31906104, PMID: 34812843, PMID: 25636082, PMID: 9020096, PMID: 9395481, PMID: 22966133
Orm1	orosomucoid 1	2.21	Combined effect	cRaf smoke male vs WT sham male	male	Oncogene	Suppress immune response	Immune response
P2ry13	purinergic receptor P2Y, G-protein coupled 13	2.53857	Combined effect	cRaf smoke female vs WT sham female	female	Tumor suppressor	Regulate tumor microenvironment in LUAD.	Immune response	PMID: 34494914
Per2	period circadian clock 2	2.14391	Combined effect	cRaf smoke male vs WT sham male	male	Tumor suppressor	Suppress NSCLC cell growth, migration and invasion, and inhibited NSCLC growth and metastasis in vivo. Expression of Per2 increased expression of tumour anti‑oncogenes Bax, P53 and P21 but also inhibited expression of pro‑oncogenes vascular endothelial growth factor, CD44 and c‑Myc.	Cell proliferation, metastasis.	PMID: 30226549
Per3	period circadian clock 3	2.10288	Combined effect	cRaf smoke male vs WT sham male	male	Tumor suppressor	Repress NSCLC cell proliferation and induces apoptosis.	Cell proliferation, apoptosis	PMID: 31938093
Piwil4	piwi-like RNA-mediated gene silencing 4	3.96308	Combined effect	cRaf smoke female vs WT sham female	common	Oncogene	Promote cell migration and the expression of EMT markers. PTPRN expression was significantly associated with inhibited NK cell cytotoxicity in LUAD.	Metastasis, immune response	PMID: 26957540
Piwil4	piwi-like RNA-mediated gene silencing 4	2.72915	Combined effect	cRaf smoke male vs WT sham male	common	Oncogene	Promote cell migration and the expression of EMT markers. PTPRN expression was significantly associated with inhibited NK cell cytotoxicity in LUAD.	Metastasis, immune response	PMID: 26957540
Ptprn	protein tyrosine phosphatase, receptor type, N	3.08548	Combined effect	cRaf smoke female vs WT sham female	common	Oncogene	Promote cell migration and the expression of EMT markers. PTPRN expression was significantly associated with inhibited NK cell cytotoxicity in LUAD.	Metastasis, immune response	PMID: 34150744
Ptprn	protein tyrosine phosphatase, receptor type, N	3.40187	Combined effect	cRaf smoke male vs WT sham male	common	Oncogene	Promote cell migration and the expression of EMT markers. PTPRN expression was significantly associated with inhibited NK cell cytotoxicity in LUAD.	Metastasis, immune response	PMID: 34150744
Ptprn2	protein tyrosine phosphatase, receptor type, N polypeptide 2	2.88841	Combined effect	cRaf smoke female vs WT sham female	common	Oncogene	Promote metastasis in breast cancer.	Metastasis	PMID: 26620550
Ptprn2	protein tyrosine phosphatase, receptor type, N polypeptide 2	2.62071	Combined effect	cRaf smoke male vs WT sham male	common	Oncogene	Promote metastasis in breast cancer.	Metastasis	PMID: 26620550
Rap1gap	Rap1 GTPase-activating protein	3.02655	Combined effect	cRaf smoke female vs WT sham female	common	Tumor suppressor	Inhibit cell migration and invasion in colorectal cancer.	Metastasis	PMID: 23864657
Rap1gap	Rap1 GTPase-activating protein	2.7733	Combined effect	cRaf smoke male vs WT sham male	common	Tumor suppressor	Inhibit cell migration and invasion in colorectal cancer.	Metastasis	PMID: 23864657
Rasgrf1	RAS protein-specific guanine nucleotide-releasing factor 1	4.97339	Combined effect	cRaf smoke female vs WT sham female	female	Oncogene	Stimulate the dissociation of GDP from the RAS protein, activate MAPK signaling pathway in LUAD.	EGFR/MAPK signaling pathway	PMID: 35582302, PMID: 35247929
Rgl1	ral guanine nucleotide dissociation stimulator,-like 1	-3.33213	Combined effect	cRaf smoke female vs WT sham female	female	Oncogene	Key effectors of Ras-mediated tumorigenesis	EGFR/MAPK signaling pathway	PMID: 8663585
Rhbdl2	rhomboid, veinlet-like 2 (Drosophila)	5.31712	Combined effect	cRaf smoke female vs WT sham female	female	Oncogene	Cleave EGF, fascilitate its secretion and activate EGFR	EGFR/MAPK signaling pathway	PMID: 21494248
S100a14	S100 calcium binding protein A14	3.09694	Combined effect	cRaf smoke female vs WT sham female	common	Oncogene	Increase cell motility in LUAD; immunosuppression	Metastasis, immune response	PMID: 29733545, PMID: 33580614
S100a14	S100 calcium binding protein A14	6.38208	Combined effect	cRaf smoke male vs WT sham male	common	Oncogene	Increase cell motility in LUAD; immunosuppression	Metastasis, immune response	PMID: 29733545, PMID: 33580614
S100a8	S100 calcium binding protein A8 (calgranulin A)	-2.16694	Combined effect	cRaf smoke female vs WT sham female	female	Tumor suppressor	Induce neutrophil chemotaxis and adhesion in NSCLC.	Immune response	PMID: 29733516, PMID: 29942307
Scd1	stearoyl-Coenzyme A desaturase 1	2.32497	Combined effect	cRaf smoke female vs WT sham female	female	Oncogene	Activate EGFR/PI3K/AKT signaling pathway, promote tumor growth in LC.	EGFR/MAPK signaling pathway	PMID: 31019378
Shmt1	serine hydroxymethyltransferase 1 (soluble)	3.20057	Combined effect	cRaf smoke female vs WT sham female	common	Oncogene	Knockdown of SHMT1 in lung cancer cells leads to cell cycle arrest and p53-dependent apoptosis in LC.	p53 dependent apoptosis	PMID: 25412303
Shmt1	serine hydroxymethyltransferase 1 (soluble)	2.6809	Combined effect	cRaf smoke male vs WT sham male	common	Oncogene	Knockdown of SHMT1 in lung cancer cells leads to cell cycle arrest and p53-dependent apoptosis in LC.	p53 dependent apoptosis	PMID: 25412303
Sox13	SRY (sex determining region Y)-box 13	-2.43902	Combined effect	cRaf smoke female vs WT sham female	female	Oncogene	Promote cell migration and invasion by activating SNAI2 and c-MET in colorectal cancer.	Metastasis	PMID: 32111984
Sp100	nuclear antigen Sp100	-2.60833	Combined effect	cRaf smoke female vs WT sham female	female	Tumor suppressor	Repress ETS1 transcriptional activity, inhibit cell invasion in breast cancer.	Metastasis	PMID: 15247905
Spon2	spondin 2, extracellular matrix protein	-3.89181	Combined effect	cRaf smoke female vs WT sham female	common	Tumor suppressor	Tumor suppressor. Promote M1 like macrophage recruitment. Promote cell proliferation, migration and invasion in gastric cancer and hepatocellular carcinoma.	Immune response	PMID: 29440144
Spon2	spondin 2, extracellular matrix protein	-3.48679	Combined effect	cRaf smoke male vs WT sham male	common	Tumor suppressor	Tumor suppressor. Promote M1 like macrophage recruitment. Promote cell proliferation, migration and invasion in gastric cancer and hepatocellular carcinoma.	Immune response	PMID: 29440144
St8sia6	ST8 alpha-N-acetyl-neuraminide alpha-2,8-sialyltransferase 6	4.12036	Combined effect	cRaf smoke female vs WT sham female	common	Oncogene	Promote tumor growth by inhibiting immune response in colon cancer.	Immune response	PMID: 34074677
St8sia6	ST8 alpha-N-acetyl-neuraminide alpha-2,8-sialyltransferase 6	3.4154	Combined effect	cRaf smoke male vs WT sham male	common	Oncogene	Promote tumor growth by inhibiting immune response in colon cancer.	Immune response	PMID: 34074677
Tc2n	tandem C2 domains, nuclear	3.12265	Combined effect	cRaf smoke female vs WT sham female	common	Oncogene	Accelerates tumor progression by suppressing p53 signaling pathway in LC.	Apoptosis	PMID: 30254375
Tc2n	tandem C2 domains, nuclear	3.18239	Combined effect	cRaf smoke male vs WT sham male	common	Oncogene	Accelerates tumor progression by suppressing p53 signaling pathway in LC.	Apoptosis	PMID: 30254375
Thrsp	thyroid hormone responsive	-3.1715	Combined effect	cRaf smoke male vs WT sham male	male	Tumor suppressor	Inhibit cell proliferation, migration and invasion by regulating ZEB1/ERK in hepatocellular carcinoma.	Cell proliferation, metastasis.	PMID: 34093825
Tnfsf9	tumor necrosis factor (ligand) superfamily, member 9	3.60353	Combined effect	cRaf smoke female vs WT sham female	common	Oncogene	Promotes immune suppressive activity of Tregs in tumor in LC.	Immune response	PMID: 33598101
Tnfsf9	tumor necrosis factor (ligand) superfamily, member 9	2.72761	Combined effect	cRaf smoke male vs WT sham male	common	Oncogene	Promotes immune suppressive activity of Tregs in tumor in LC.	Immune response	PMID: 33598101
Tspan4	tetraspanin 4	3.01282	Combined effect	cRaf smoke female vs WT sham female	common	Oncogene	Promote cell proliferation and invasion in gastric cancer.	Cell proliferation, metastasis.	PMID: 34222025
Tspan4	tetraspanin 4	2.36675	Combined effect	cRaf smoke male vs WT sham male	common	Oncogene	Promote cell proliferation and invasion in gastric cancer.	Cell proliferation, metastasis.	PMID: 34222025
Ttyh3	tweety homolog 3 (Drosophila)	-2.77778	Combined effect	cRaf smoke female vs WT sham female	female	Oncogene	Promote cell proliferation in LC.	Cell proliferation	PMID: 35858518
Zbtb16	zinc finger and BTB domain containing 16	-2.62786	Combined effect	cRaf smoke female vs WT sham female	female	Tumor suppressor	Regulate cell proliferation and apoptosis in NSCLC.	Cell proliferation, apoptosis	PMID: 23804241

## Sheet: Tobacco smoke-DEM
miRNA	FC	Comparison	Sex specificity	Oncomir/Tumor suppressor	Function	Category	Reference
let-7d-5p	-2.11415	cRaf smoke female vs cRaf sham female	female	Tumor suppressor	Suppress LC tumor growth by targeting c-MYC, KRAS, HMGA2	Cell proliferation	PMID: 15766527, PMID: 25477749
let-7f-5p	-4.4637	cRaf smoke female vs cRaf sham female	female	Tumor suppressor	Inhibit LC cell viability and proliferation.	Cell proliferation, metastasis	PMID: 35488374
let-7i-5p	-2.36109	cRaf smoke female vs cRaf sham female	female	Tumor suppressor	Bind with DICER, induce NSCLC cell autophagy.	Autophagy	PMID: 34543777
miR-1224-5p	-3.85119	WT smoke male vs WT sham male	male	Tumor suppressor	Inhibit metastasis and EMT	Metastasis	PMID: 32231999, PMID: 32732965, PMID: 29050938
miR-127-3p	2.81415	cRaf smoke male vs cRaf sham male	male	Tumor suppressor	Inhibit cell proliferation, invation and tumor growth in oral squamous cell carcinoma and ovarian cancer.	Cell proliferation, metastasis	PMID: 27571744, PMID: 30720171
miR-130b-5p	-21.3365	cRaf smoke female vs cRaf sham female	female	Oncomir	Promote NSCLC cell invasion.	Metastasis	PMID: 31061410
miR-142-5p	-21.5399	cRaf smoke female vs cRaf sham female	female	Tumor suppressor	Suppress tumorigenesis by targeting PI3KCA in NSCLC.	Cell proliferation	PMID: 29131028
miR-146b-5p	-2.45875	cRaf smoke female vs cRaf sham female	female	Tumor suppressor	Suppressed NSCLC cell proliferation, clonogenicity, migration/ invasion, and induced G1 arrest.	Cell proliferation, metastasis	PMID: 28775790
miR-151-5p	-2.44683	WT smoke female vs WT sham female	female	Oncomir	Promote NSCLC cell proliferation, EMT, migration and invasion.	Cell proliferation, EMT	PMID: 28759022
miR-15b-5p	-2.8912	cRaf smoke female vs cRaf sham female	female	Oncomir	Promote NSCLC cell proliferation and invasion by targeting Tissue inhibitor of metallopeptidases 2 (TIMP2).	Cell proliferation, metastasis	PMID: 28498424
miR-16-5p	-3.03037	cRaf smoke female vs cRaf sham female	female	Tumor suppressor	Suppress LC cell proliferation and invasion by targeting MEK1.	EGFR/MAPK signaling pathway, metastasis	PMID: 31379227
miR-181a-5p	2.08491	cRaf smoke female vs cRaf sham female	female	Tumor suppressor	Inhibit LC cell proliferation, EMT, angiogenesis and metastasis.	Cell proliferation, angiogenesis and EMT	PMID: 30548184
miR-200b-5p	-2.26731	cRaf smoke female vs cRaf sham female	female	Tumor suppressor	Inhibit tumor growth and enhance sensitivity to cisplatin in NSCLC cells by targeting ERK/Akt signaling and HIF-1α.	EGFR/MAPK signaling pathway, apoptosis	PMID: 32435616
miR-211-5p	2.23764	cRaf smoke male vs cRaf sham male	male	Tumor suppressor	Inhibit tumor growth and metastasis in HCC.	Cell proliferation, metastasis	PMID: 32859232
miR-215-5p	-2.01057	cRaf smoke male vs cRaf sham male	male	Tumor suppressor	Inhibit LC cell proliferation and migration.	Cell proliferation, metastasis	PMID: 28454402
miR-22-3p	-2.00685	cRaf smoke female vs cRaf sham female	female	Tumor suppressor	Suppresses cell growth via MET/STAT3 signaling in LC.	Cell proliferation	PMID: 33841651
miR-30c-2-3p	-3.31934	WT smoke female vs WT sham female	female	Tumor suppressor	Inhibit EMT in NSCLC.	EMT	PMID: 25119247
miR-324-5p	-2.75612	cRaf smoke female vs cRaf sham female	female	Oncomir and tumor suppressor	Promote/inhibit cell proliferation and invasion.	Cell proliferation, metastasis	PMID: 29844840
miR-335-5p	-2.39937	cRaf smoke female vs cRaf sham female	female	Tumor suppressor	Supress cell cycle and metastasis by targeting CCNB2 in LUAD.	Cell proliferation, metastasis	PMID: 32636645
miR-339-5p	-2.6205	WT smoke female vs WT sham female	female	Tumor suppressor	Inhibit NSCLC EMT by targeting BCL6. Increase radiosensitivity by targeting phophatases of regenerating liver-1 (PRL-1).	Apoptosis, EMT	PMID: 29434966, PMID: 30462625
miR-433-3p	2.66093	cRaf smoke male vs cRaf sham male	male	Tumor suppressor	Inhibit NSCLC cell proliferation.	Cell proliferation	PMID: 31445716
miR-466f-3p	-2.58	WT smoke male vs WT sham male	male	Tumor suppressor	Inhibit cell proliferation, migration and invasion, induce apoptosis in colorectal cancer.	Cell proliferation, apoptosis and metastasis	PMID: 29338680
miR-541-5p	2.98248	cRaf smoke male vs cRaf sham male	male	Tumor suppressor	Inhibit SCLC cell proliferation and invasion.	Cell proliferation, metastasis	PMID: 29659195
miR-574-3p	-2.39	WT smoke male vs WT sham male	male	Tumor suppressor	inhibit cell proliferation by inhibiting MMP3 in ovarian cancer.	Cell proliferation	PMID: 31486483
miR-574-5p	-2.02802	cRaf smoke male vs cRaf sham male	male	Oncomir	Promote NSCLC cell metastasis.	Metastasis	PMID: 27761023

## Sheet: Combined effect-DEM
miRNA	FC	Effect	Comparison	Sex specificity	Oncomir/Tumor suppressor	Function	Category	Reference
let-7c-5p	-2.08146	Combined effect	cRaf smoke female vs WT sham female	female	Tumor suppressor	Inhibit LC cell growth and induce apoptosis by targeting ESPL1 .	Cell proliferation, apoptosis and metastasis	PMID: 35639278
miR-1224-5p	-3.96523	Combined effect	cRaf smoke male vs WT sham male	male	Tumor suppressor	Inhibit metastasis and EMT	Metastasis	PMID: 32231999, PMID: 32732965, PMID: 29050938
miR-125a-3p	2.04984	Combined effect	cRaf smoke male vs WT sham male	male	Tumor suppressor	Inhibit LC cell proliferation and invasion by regulating mouse double minute 2 homolog/p53 signaling pathway.	Cell proliferation, metastasis	PMID: 26151241
miR-127-3p	24.4029	Combined effect	cRaf smoke female vs WT sham female	common	Tumor suppressor	Inhibit cell proliferation, invation and tumor growth in oral squamous cell carcinoma and ovarian cancer.	Cell proliferation, metastasis	PMID: 27571744, PMID: 30720171
miR-127-3p	28.5797	Combined effect	cRaf smoke male vs WT sham male	common	Tumor suppressor	Inhibit cell proliferation, invation and tumor growth in oral squamous cell carcinoma and ovarian cancer.	Cell proliferation, metastasis	PMID: 27571744, PMID: 30720171
miR-150-5p	-2.49277	Combined effect	cRaf smoke female vs WT sham female	female	Tumor suppressor	Inhibit sphere formation of NSCLC cells, inhibit tumor formation and metastasis in mice.	Cell proliferation, metastasis	PMID: 31121479
miR-151-5p	-2.97126	Combined effect	cRaf smoke female vs WT sham female	female	Oncomir	Promote NSCLC cell proliferation, EMT, migration and invasion.	Cell proliferation, EMT	PMID: 28759022
miR-15b-5p	-2.31253	Combined effect	cRaf smoke female vs WT sham female	female	Oncomir	Promote NSCLC cell proliferation and invasion by targeting Tissue inhibitor of metallopeptidases 2 (TIMP2).	Cell proliferation, metastasis	PMID: 28498424
miR-16-5p	4.00135	Combined effect	cRaf smoke male vs WT sham male	male	Tumor suppressor	Suppress LC cell proliferation and invasion by targeting MEK1.	EGFR/MAPK signaling pathway, metastasis	PMID: 31379227
miR-181a-1-3p	-2.28014	Combined effect	cRaf smoke male vs WT sham male	male	Tumor suppressor	Inhibit LC cell proliferation, EMT, angiogenesis and metastasis.	Cell proliferation, angiogenesis and metastasis	PMID: 30548184
miR-191-5p	2.47058	Combined effect	cRaf smoke male vs WT sham male	male	Tumor suppressor	Inhibit cell migration and proliferation in renal cell carcinoma.	Cell proliferation, apoptosis and metastasis	PMID: 29434754
miR-193a-5p	2.08291	Combined effect	cRaf smoke male vs WT sham male	common	Tumor suppressor	Suppress NSCLC metastasis by targeting ERBB4/PIK3R3/mTOR/S6K2 signaling pathway	Metastasis	PMID: 24469061
miR-193a-5p	-2.10316	Combined effect	cRaf smoke female vs WT sham female	common	Tumor suppressor	Suppress NSCLC metastasis by targeting ERBB4/PIK3R3/mTOR/S6K2 signaling pathway	Metastasis	PMID: 24469061
miR-200c-3p	2.66424	Combined effect	cRaf smoke male vs WT sham male	male	Tumor suppressor	Target HIF-1α, inhibit LC cell migration.	Metastasis	PMID: 31061665
miR-21-5p	2.22743	Combined effect	cRaf smoke male vs WT sham male	male	Oncomir	Promote NSCLC cell growth and proliferation, angiogenesis, invasion and metastasis, induce chemo- and radioresistance	Cell proliferation, apopsotis, angiogenesis and metastasis	PMID: 30030592
miR-22-3p	3.39612	Combined effect	cRaf smoke male vs WT sham male	male	Tumor suppressor	Suppresses cell growth via MET/STAT3 signaling in LC.	Cell proliferation	PMID: 33841651
miR-30a-5p	2.40876	Combined effect	cRaf smoke male vs WT sham male	male	Tumor suppressor	Induced by p53, target SOX4, regulate NSCLC cell proliferation, apoptosis and migration.	Cell proliferation, apoptosis and metastasis	PMID: 31124131
miR-30c-2-3p	2.73609	Combined effect	cRaf smoke male vs WT sham male	common	Tumor suppressor	Inhibit EMT in NSCLC.	EMT	PMID: 25119247
miR-30c-2-3p	-4.37589	Combined effect	cRaf smoke female vs WT sham female	common	Tumor suppressor	Inhibit EMT in NSCLC.	EMT	PMID: 25119247
miR-31-5p	3.89216	Combined effect	cRaf smoke male vs WT sham male	common	Oncomir	Promote NSCLC cell proliferation and migration, inhibit cell apoptosis by regulating p53/TNS1 and MEK/ERK signaling pathway.	EGFR/MAPK signaling pathway, apoptosis and metastasis	PMID: 35037949, PMID: 34074322
miR-31-5p	5.30971	Combined effect	cRaf smoke female vs WT sham female	common	Oncomir	Promote NSCLC cell proliferation and migration, inhibit cell apoptosis by regulating p53/TNS1 and MEK/ERK signaling pathway.	EGFR/MAPK signaling pathway, apoptosis and metastasis	PMID: 35037949, PMID: 34074322
miR-328-3p	-3.23031	Combined effect	cRaf smoke male vs WT sham male	male	Tumor suppressor	Inhibit NSCLC cell proliferation and migration, enhance cell apoptosis, increase radiosensitivity.	Cell proliferation, apoptosis and metastasis	PMID: 33706104, PMID: 27530148
miR-339-5p	-3.29983	Combined effect	cRaf smoke female vs WT sham female	female	Tumor suppressor	Inhibit NSCLC EMT by targeting BCL6. Increase radiosensitivity by targeting phophatases of regenerating liver-1 (PRL-1).	Apoptosis, EMT	PMID: 29434966, PMID: 30462625
miR-34a-5p	2.38555	Combined effect	cRaf smoke male vs WT sham male	male	Tumor suppressor	Induce NSCLC cell apoptosis by targeting snail family transcription repressor 1 (SNAIL1)	Apoptosis	PMID: 33675467, PMID: 30717802
miR-34c-3p	2.13936	Combined effect	cRaf smoke male vs WT sham male	male	Tumor suppressor	Inhibit NSCLC cell proliferation and invasion by targeting PAC1/MAPK signaling pathway.	EGFR/MAPK signaling pathway, metastasis	PMID: 26261507, PMID: 30717802
miR-361-5p	2.2903	Combined effect	cRaf smoke male vs WT sham male	male	Tumor suppressor	Inhibit NSCLC cell proliferation and invasion by targeting FOXM1.	Cell proliferation, metastasis	PMID: 28485158
miR-378a-3p	2.1756	Combined effect	cRaf smoke male vs WT sham male	male	Tumor suppressor	Inhibit cell proliferation in colorectal cancer.	Cell proliferation	PMID: 35814429
miR-433-3p	3.60093	Combined effect	cRaf smoke male vs WT sham male	male	Tumor suppressor	Inhibit NSCLC cell proliferation.	Cell proliferation	PMID: 31445716
miR-494-3p	-9.35244	Combined effect	cRaf smoke male vs WT sham male	male	Oncomir	Promote NSCLC cell motility, increase expression of stem cell-related genes.	Metastasis	PMID: 27980227
miR-711	-2.65	Combined effect	cRaf smoke male vs WT sham male	male	Tumor suppressor	Inhibit EMT by regulating CD44 in gastric cancer.	EMT	PMID: 30226620
miR-93-5p	2.14298	Combined effect	cRaf smoke male vs WT sham male	male	Oncomir	Promote NSCLC cell proliferation and migration.	Cell proliferation, metastasis	PMID: 29309884
miR-99b-5p	2.10598	Combined effect	cRaf smoke male vs WT sham male	male	Tumor suppressor	Inhibit NSCLC cell proliferation, migration and invasion.	Cell proliferation, metastasis	PMID: 31040702
