# Supplementary material for: Sex differences in the tumor promoting effects of tobacco smoke in a cRaf transgenic lung cancer disease model
Source: Arch Toxicol. 2024 Jan 21;98(3):957–83. doi: 10.1007/s00204-023-03671-5 (PMC10861769; doi:10.1007/s00204-023-03671-5)
Supplement: Supplementary file 9 — Supplementary file9 (XLSX 12 KB) [file 204_2023_3671_MOESM9_ESM.xlsx]

## Sheet: README
Supplementary Table S7. List of DEGs and DEMs with promoter binding sites for the androgen and estrogen receptor.

## Sheet: Targets
Ar	Esr1	Esr2		Ar	Esr1	Esr2
Acer2	Actn1	Actn1		miR-28a-3p	let-7i-5p	miR-181a-5p
Actn1	Anxa11	Anxa11			miR-146b-5p
Adm	Arntl	Cyp1a1			miR-15b-5p
Cited2	Ccnjl	Cyp1b1			miR-16-5p
Dusp10	Cited2	Nr1d1			miR-22-3p
Hlf	Cyp1a1				miR-28a-3p
Mical2	Cyp1b1				miR-324-5p
Nr1d2	Dmpk				miR-339-5p
Ogt	Mical2				miR-574-3p
Per2	Eny2				miR-574-5p
Ptpn21	Kdm2a				miR-677-5p
Sox13	Lbh				miR-691
Zbtb16	Mocs1
	Npas2
	Nqo1
	Nr1d1
	Nr1d2
	Per2
	Ptpn21
	Rad23b
	Slc16a3
	Slc39a2
	Sox13
	Tef
	Tspan4
	Ttyh3
	Zbtb16
