# Supplementary material for: Sex differences in the tumor promoting effects of tobacco smoke in a cRaf transgenic lung cancer disease model
Source: Arch Toxicol. 2024 Jan 21;98(3):957–83. doi: 10.1007/s00204-023-03671-5 (PMC10861769; doi:10.1007/s00204-023-03671-5)
Supplement: Supplementary file 10 — Supplementary file10 (XLSX 11 KB) [file 204_2023_3671_MOESM10_ESM.xlsx]

## Sheet: README
Supplementary Table S8. Transcription factor binding site analysis for AHR.

## Sheet: Sheet1
ID	Symbol	Total count	V$AHRARNT_01	V$AHRARNT_02	V$AHRHIF_Q6	V$AHR_01	V$AHR_Q5	V$AHR_Q6	V$AHR_Q6_01
ENSMUSG00000032315	Cyp1a1	528	69	85	77	83	57	78	79
ENSMUSG00000024087	Cyp1b1	693	89	114	87	108	95	105	95
ENSMUSG00000003849	Nqo1	480	64	82	63	77	58	67	69
ENSMUSG00000021775	Nr1d2	523	76	89	74	70	63	77	74
ENSMUSG00000025511	Tspan4	598	83	100	76	93	77	84	85
