# Supplementary material for: Sex differences in the tumor promoting effects of tobacco smoke in a cRaf transgenic lung cancer disease model
Source: Arch Toxicol. 2024 Jan 21;98(3):957–83. doi: 10.1007/s00204-023-03671-5 (PMC10861769; doi:10.1007/s00204-023-03671-5)
Supplement: Supplementary file 11 — Supplementary file11 (XLSX 122 KB) [file 204_2023_3671_MOESM11_ESM.xlsx]

## Sheet: README
Supplementary Table S9. Identification of DEGs and DEMs in clinical samples from the TCGA database.
Sheet: Comparisons
Comparisons of the clinical translation.
Sheet: Female DEGs
DEGs regulated in female smokers.
Sheet: Male DEGs
DEGs regulated in male smokers.
Sheet: Femal DEMs
DEMs regulated in female smokers.
Sheet: Common DEGs and DEMs
Common DEGs and DEMs between smoking LC patients and tobacco smoke exposed cRaf transgenic mice.
Sheet: 9 DEGs-function
Experimental evidence of the 9 DEGs associated with tumor size.
Sheet: 14 DEMs-function
Experimental evidence of the 14 DEMs associated with tumor size.

## Sheet: Comaprisons
Comparison	Number of smokers	Number of non-smokers	Number of DEGs	Number of DEMs
female smoker vs female non-smoker	211	54	670 (523↑, 147↓)	89 (25↑, 64↓)
male smoker vs male non-smoker	208	20	218 (199↑, 19↓)	0

## Sheet: Female DEG
	pvalue	padj	baseMean	log2FoldChange	lfcSE	stat
ABCC2	5.8916e-21	1.52239e-17	365.118	3.14452	0.334811	9.39192
ACP7	1.2934e-06	8.82831e-05	21.502	1.85977	0.384189	4.84077
ACTL8	2.69669e-05	0.000883655	21.6295	2.58925	0.616829	4.19768
ADAM2	0.00130927	0.0134053	6.65515	2.16436	0.673429	3.21394
ADAMDEC1	4.20868e-05	0.00121608	589.559	1.0229	0.24975	4.09571
ADAM33	2.55258e-08	3.81579e-06	136.856	-1.12784	0.202497	-5.56965
ADAMTS20	0.000824861	0.0100001	16.1314	1.85857	0.555739	3.34431
ADGRB1	4.09178e-06	0.000211463	300.452	1.20715	0.262044	4.60667
ADGRD2	1.52574e-06	9.92719e-05	3.02397	1.85556	0.385945	4.80783
ADGRF4	1.84112e-05	0.000664713	312.172	1.28778	0.300648	4.28334
AGTR2	0.00503436	0.0341283	224.772	1.07345	0.382716	2.80483
AFF2	3.63627e-05	0.00109076	154.519	-1.09946	0.266249	-4.12945
AGRP	2.53425e-07	2.43828e-05	26.9105	-1.20166	0.233098	-5.15515
AHRR	1.52376e-10	4.51833e-08	164.65	1.43055	0.223419	6.40298
AKR1B10	7.29043e-10	1.75826e-07	2082.33	2.91005	0.472436	6.15965
AKR1B15	3.13029e-08	4.52966e-06	206.99	2.3248	0.420094	5.53399
AKR1C1	5.92257e-16	6.30161e-13	11301.5	3.20272	0.395843	8.0909
AKR1C2	4.87474e-36	4.40871e-32	12991.1	5.34872	0.426742	12.5338
AKR1C3	1.07766e-09	2.43307e-07	7737.58	1.95851	0.321201	6.09746
AKR1D1	1.08758e-05	0.000448112	4.02794	1.31798	0.29961	4.39899
AKR7A3	1.55618e-07	1.67548e-05	444.747	1.7371	0.331142	5.24579
AL121758.1	0.000298068	0.00477721	2.99508	1.09759	0.303454	3.61697
AL355102.2	0.00550208	0.0362029	2.60485	1.01232	0.36466	2.77607
ALB	0.000759969	0.00945395	210.674	1.48977	0.442465	3.36698
ALPP	0.000966578	0.0110936	127.389	1.18313	0.358517	3.30008
ALK	6.16377e-10	1.63956e-07	41.9383	-1.50131	0.242688	-6.18618
ALX1	0.00526911	0.0352078	10.3845	1.34705	0.482796	2.7901
ANKRD18B	4.24042e-05	0.0012233	56.3264	1.35499	0.330972	4.09397
ALX4	0.00381075	0.0280884	12.7657	-1.04276	0.360391	-2.89342
AMHR2	5.55842e-06	0.000267396	19.638	-1.00609	0.221481	-4.54253
ANGPT4	1.62528e-10	4.74162e-08	23.8835	-1.47829	0.231231	-6.39313
ANKRD33	9.77507e-07	7.10086e-05	5.30767	1.94924	0.39812	4.89611
ANKRD62	0.000914573	0.0106728	2.16765	1.19407	0.36014	3.31557
ANKRD34C	0.00740508	0.0441328	1.54848	-1.13873	0.425207	-2.67806
APCDD1L	3.29332e-05	0.00101683	107.068	1.23621	0.297726	4.15217
ANPEP	3.60815e-05	0.00108412	3039.19	-1.01629	0.246	-4.13124
APOA4	5.33722e-05	0.0014281	1.81859	3.10305	0.768016	4.04035
APOB	0.00141968	0.0141795	39.5133	1.09176	0.342177	3.19062
APOF	1.30754e-05	0.000523249	2.38942	1.71294	0.392981	4.35884
ASCL1	1.32176e-17	1.83907e-14	367.077	4.21517	0.493477	8.54177
APOH	0.0012397	0.0129691	362.989	-1.06053	0.328378	-3.22959
ARMS2	0.000517877	0.00717256	1.2643	-1.01773	0.29318	-3.47134
ATP6V1B1	3.54194e-05	0.00107135	277.81	1.1674	0.282287	4.13549
ASTN1	1.48067e-05	0.000567003	14.2367	-1.1946	0.27579	-4.33155
ATP10B	3.07763e-09	5.86085e-07	991.902	-1.68713	0.284632	-5.9274
ATP6V1C2	3.66425e-06	0.000193798	545.395	1.12905	0.243878	4.62957
BANF2	0.00724885	0.0434017	0.99212	1.60459	0.597569	2.68519
B3GALT5	6.61321e-05	0.00166601	102.67	-1.34335	0.336696	-3.98979
BARX1	5.88075e-12	2.44845e-09	759.387	3.05807	0.444325	6.88251
BASP1	1.17618e-06	8.2095e-05	4743.03	1.03546	0.213074	4.85961
BHLHA15	1.04626e-07	1.21313e-05	150.392	1.28604	0.241805	5.3185
BHMG1	0.00658282	0.0406401	2.875	1.07868	0.396974	2.71724
BLOC1S5-TXNDC5	4.4757e-08	6.22741e-06	34.1779	1.43916	0.263053	5.47097
BMP6	8.72189e-11	2.72003e-08	531.852	1.76094	0.271432	6.48759
BNC1	0.000372903	0.00563969	23.0259	1.29412	0.363666	3.55855
BOLL	0.000191608	0.00354376	3.50681	1.4336	0.384361	3.72983
BPIFA1	1.99008e-17	2.57119e-14	8929.92	3.80869	0.448378	8.49437
BPIFA2	0.00131119	0.0134069	123.777	1.20289	0.374321	3.21352
BPIFB1	0.000255927	0.00429027	7534.91	1.35449	0.370459	3.65626
BPIFB2	8.87847e-05	0.00204318	366.025	1.81974	0.464296	3.91936
BPIFB4	5.29763e-05	0.00142053	21.3328	1.71407	0.424056	4.04209
BRDT	8.80093e-09	1.53069e-06	327.75	2.65277	0.461163	5.75235
BRSK2	2.07957e-07	2.11322e-05	111.133	1.39366	0.268421	5.19208
BRINP2	5.1847e-05	0.00140181	14.7415	-1.38464	0.342129	-4.04714
C10ORF113	0.00199412	0.0180168	1.09689	1.35701	0.439003	3.09111
BTNL3	4.63969e-06	0.000233768	3.77302	-1.85784	0.405601	-4.58045
C11ORF53	5.25371e-08	7.03919e-06	28.2403	2.47888	0.455467	5.4425
C1ORF61	4.02278e-19	7.2764e-16	149.385	3.02527	0.338536	8.93634
C16ORF89	0.000238688	0.00408844	13004.3	-1.0632	0.289377	-3.6741
C17ORF50	1.89855e-05	0.000674675	15.7769	-1.08454	0.253605	-4.2765
C1ORF64	0.000158352	0.00309652	5.47476	1.71857	0.454939	3.77759
C20ORF141	0.000247025	0.00417824	2.17575	2.27087	0.619556	3.66532
C2CD4D	4.09783e-09	7.48702e-07	93.438	1.07376	0.182607	5.8802
C4ORF26	3.30999e-05	0.00101995	9.04121	1.19883	0.288803	4.15102
CABYR	1.51455e-07	1.64043e-05	522.951	1.47365	0.280653	5.25078
C6ORF222	2.42952e-08	3.71083e-06	110.848	-1.85121	0.331862	-5.57825
CACNG1	0.00212086	0.0188326	3.36553	1.09973	0.357895	3.07276
CACNG4	2.34299e-05	0.000801134	964.757	1.27374	0.301162	4.22942
CAGE1	3.1679e-06	0.000174167	5.85977	1.28728	0.276263	4.65962
CALB1	0.000144148	0.00288424	18.5664	1.06748	0.280847	3.80094
CALCA	2.78253e-37	5.03304e-33	2750.38	7.43538	0.582762	12.7589
CALCB	3.30212e-07	2.95687e-05	18.3056	1.76567	0.345847	5.10533
CALML3	4.12027e-06	0.000212329	26.1647	1.89767	0.412069	4.60522
CALY	6.44945e-08	8.2664e-06	24.0462	1.82853	0.33825	5.40587
CALN1	5.70728e-11	1.9478e-08	3.55404	-2.20575	0.336694	-6.55121
CARD14	2.44134e-08	3.71083e-06	455.708	1.2435	0.222952	5.5774
CAMP	1.19372e-06	8.27282e-05	27.0917	-1.25221	0.257833	-4.85668
CARMIL3	2.27118e-06	0.000137395	113.958	1.00868	0.213358	4.72766
CASP14	4.92015e-11	1.74501e-08	36.8025	5.61839	0.854724	6.57333
CCDC166	0.00147907	0.0145916	1.17723	1.57309	0.494877	3.17876
CASR	7.59681e-10	1.78456e-07	109.616	-2.74934	0.44682	-6.15313
CCDC129	0.00048732	0.00683306	233.495	-1.47834	0.423881	-3.48763
CCR10	3.10513e-07	2.86559e-05	69.3046	1.12633	0.220117	5.11695
CD177	1.07054e-05	0.00044311	234.808	1.43887	0.326837	4.40241
CDH18	0.00418016	0.0300042	10.9807	1.60674	0.560967	2.86424
CD300LG	0.000268781	0.00443586	43.155	-1.29725	0.356029	-3.64367
CDK5R2	1.61436e-05	0.000604123	25.862	1.34967	0.312969	4.31248
CDH22	3.02161e-06	0.000168628	4.87857	-1.11842	0.239525	-4.66935
CDHR2	1.69416e-05	0.000626666	54.2571	-1.08354	0.25188	-4.3018
CDHR5	1.13022e-06	7.96516e-05	31.6956	-1.41109	0.289901	-4.86749
CELF3	0.000745617	0.00932692	47.9525	1.32066	0.391628	3.37223
CEACAM8	1.02045e-05	0.000427267	31.0265	-1.6562	0.375318	-4.41279
CFHR5	0.0058976	0.0378955	1.10666	1.56317	0.567718	2.75342
CGA	3.93903e-15	3.51031e-12	187.766	5.1575	0.656433	7.85685
CGB8	0.00125835	0.0130911	1.53023	1.98872	0.616598	3.22531
CGREF1	3.62056e-11	1.3365e-08	321.595	1.7037	0.257402	6.61883
CHIA	0.000555406	0.0075649	715.924	1.2542	0.363273	3.45251
CHI3L1	1.173e-07	1.34286e-05	9101.64	-1.30332	0.246018	-5.29765
CHML	5.63845e-14	3.64244e-11	1867.48	1.11783	0.148723	7.51622
CHRNA9	3.02985e-06	0.000168628	179.866	2.15227	0.460992	4.66879
CIB4	0.0055012	0.0362029	3.99031	1.01791	0.366666	2.77612
CLDN6	0.00794438	0.0463094	611.689	1.16994	0.44075	2.65442
CKMT2	2.73583e-07	2.59087e-05	98.0549	-1.02506	0.199398	-5.14079
CLDN18	8.52675e-06	0.000371225	3222.32	-1.68659	0.378881	-4.45151
CLDN2	6.26581e-06	0.000294127	3214.59	-1.78753	0.395715	-4.51722
CLEC2A	0.00626604	0.039439	3.38772	1.79702	0.6574	2.73352
CLEC2L	6.70115e-07	5.22459e-05	10.3583	1.83013	0.368247	4.96983
CLVS2	0.00215297	0.0190422	1.86289	2.37413	0.773766	3.06828
CLEC4F	9.75788e-06	0.000413326	43.1909	-1.0991	0.248526	-4.42247
CLUL1	6.51295e-07	5.12201e-05	128.827	-1.12978	0.227075	-4.97535
CNGA3	6.53196e-10	1.64097e-07	350.836	2.44061	0.39511	6.17703
CNGA1	3.8772e-05	0.00113849	116.261	-1.06914	0.259836	-4.11468
CNTD2	5.80461e-05	0.00151868	208.561	1.09171	0.271527	4.02062
CNNM1	3.96602e-05	0.00115705	110.086	-1.15287	0.280541	-4.10945
COL20A1	0.00312406	0.024558	2.54251	1.00708	0.340775	2.95526
COL25A1	0.00010138	0.00223902	273.466	1.70556	0.438756	3.88727
COLEC11	2.9958e-06	0.000167765	109.288	1.10994	0.237618	4.67111
COL9A1	3.29423e-05	0.00101683	13.343	-1.02218	0.246182	-4.15211
CPLX2	3.45635e-07	3.02022e-05	129.17	2.51	0.492476	5.09669
CPS1	1.8045e-33	1.08799e-29	3400.33	5.00808	0.415404	12.0559
CPO	7.65464e-06	0.000339988	6.41614	-1.00546	0.224702	-4.47462
CREG2	3.58013e-05	0.00107749	59.7015	1.18597	0.286949	4.13303
CSAG1	1.48399e-10	4.47373e-08	45.4996	3.63683	0.567633	6.40701
CRH	0.00164979	0.0157474	2.26608	-1.50936	0.479625	-3.14696
CSAG3	7.33181e-07	5.57217e-05	10.0815	3.44493	0.695614	4.95236
CSF3	1.57457e-06	0.000100996	143.717	1.6572	0.345139	4.80153
CSTL1	0.00879905	0.0496697	7.94741	1.22927	0.469229	2.61976
CST5	0.000334559	0.00521578	26.8754	-1.08228	0.301727	-3.58696
CT83	0.000289247	0.00466717	181.657	1.73302	0.478109	3.62474
CTAG2	0.000135603	0.00276214	5.49013	3.46627	0.908338	3.81605
CTCFL	0.000694007	0.00885899	4.07799	1.54653	0.455944	3.39194
CTNND2	5.29652e-07	4.31547e-05	307.137	1.89522	0.377891	5.01525
CU639417.2	5.51388e-07	4.45246e-05	974.235	1.14794	0.229244	5.00751
CYP1A1	7.25399e-10	1.75826e-07	35.4094	3.06852	0.498101	6.16045
CYP24A1	1.5012e-12	7.1457e-10	4098.23	2.44658	0.345836	7.07438
CYP2A6	2.93026e-06	0.000166011	39.3979	1.52904	0.327022	4.67565
CYP26A1	0.000450668	0.00649537	51.364	-1.31022	0.373444	-3.50848
CYP2B6	1.82808e-07	1.895e-05	23.8579	2.349	0.450343	5.21602
CYP4F11	0.00202208	0.0181965	559.223	1.23963	0.401569	3.08697
CYP4F3	1.32288e-05	0.000524742	218.959	1.6558	0.380096	4.35629
DDC	0.000110111	0.00239097	168.372	1.3374	0.345835	3.86716
DAB1	3.63452e-07	3.14551e-05	15.5735	-1.06635	0.209616	-5.08717
DCX	7.73915e-14	4.66619e-11	4.36052	-3.31687	0.443747	-7.47468
DDN	4.03606e-06	0.000209783	32.1495	1.10006	0.238651	4.60952
DDX53	0.00214187	0.0189727	4.60081	2.18939	0.713198	3.06982
DHRS2	5.29931e-05	0.00142053	125.46	1.25463	0.310397	4.04202
DGKB	3.55322e-06	0.000189031	10.2289	-1.43731	0.310036	-4.63594
DIRAS1	2.71071e-06	0.000157151	347.444	1.16861	0.249086	4.6916
DIO1	6.42563e-06	0.000297255	143.46	-1.52368	0.337703	-4.51188
DKK 1.00	1.32174e-05	0.000524742	708.556	1.61863	0.371546	4.35648
DLL3	7.8387e-07	5.90777e-05	132.532	1.86984	0.378561	4.93934
DLK1	0.00273558	0.0224285	175.275	-2.0508	0.684514	-2.99599
DLX1	0.00015519	0.00305449	5.50938	1.20604	0.318838	3.78261
DPYSL5	0.00316287	0.0247555	9.93323	1.48747	0.503979	2.95145
DMBT1	0.000646944	0.00845515	12537.3	-1.18657	0.347852	-3.41113
DPCR1	1.14615e-09	2.49998e-07	451.909	-1.95282	0.320786	-6.0876
DSC3	0.0017012	0.0161022	106.163	1.03155	0.328731	3.13797
DRD5	0.000131614	0.00270219	10.4056	-1.06732	0.279154	-3.82342
DSCAM	0.000500376	0.00696752	11.6759	1.10907	0.318646	3.48055
DSG3	0.000258505	0.00432147	35.1873	1.58005	0.432455	3.65368
DSP	3.66739e-09	6.83874e-07	16893.9	1.18312	0.200578	5.89854
DUSP13	0.00107973	0.0119288	100.526	1.26051	0.385609	3.26888
DUSP4	4.21883e-11	1.5262e-08	4610.27	1.66036	0.251715	6.59618
ENO3	2.42884e-08	3.71083e-06	641.889	1.51198	0.271047	5.5783
ELANE	1.89019e-05	0.000673033	32.0026	-1.51124	0.353301	-4.27748
EPGN	1.6363e-06	0.000104216	10.8337	1.67961	0.350368	4.79383
ENPP3	4.00777e-06	0.000208912	577.34	-1.34099	0.290826	-4.61098
EPHA5	7.54956e-06	0.000337006	7.66899	1.73326	0.387099	4.47758
EPO	1.52735e-05	0.000581518	3.58596	1.25936	0.291202	4.32471
EREG	0.000988379	0.0112283	1594.07	1.35676	0.411912	3.29381
ETNPPL	0.00354268	0.0266224	43.4483	1.83965	0.630828	2.91625
F2	9.41374e-06	0.000402543	11.9271	2.12837	0.48042	4.43022
EVX1	0.00324691	0.0251628	7.47459	-1.53822	0.52261	-2.94334
F11	0.000274024	0.00450187	75.0021	-1.30717	0.359243	-3.63869
F7	2.59894e-09	5.10975e-07	40.8317	1.96395	0.329793	5.95511
FABP7	0.00461298	0.0320429	24.8273	1.17662	0.415345	2.83289
FABP3	1.39103e-05	0.000539936	1220.45	-1.13333	0.26082	-4.34527
FAM196A	2.54517e-05	0.000849391	53.877	1.00051	0.237607	4.21076
FAM153B	0.000299089	0.00478331	31.1687	-1.14777	0.317406	-3.61609
FAM25A	0.00124797	0.013018	1.21706	2.26541	0.701869	3.22768
FAM83A	2.85824e-10	7.95382e-08	7263.72	1.61417	0.255963	6.30628
FAM9B	7.59449e-10	1.78456e-07	12.5295	3.01498	0.489987	6.15318
FGA	1.42698e-14	1.03245e-11	11073.8	3.60723	0.468842	7.69392
FAM9C	0.000110586	0.0023955	3.47394	-1.59212	0.411814	-3.86611
FGB	2.75246e-05	0.000895441	3606.91	2.36587	0.564239	4.19304
FGF12	3.72982e-06	0.000196119	120.383	1.19974	0.259353	4.6259
FGF10	1.42036e-05	0.000548965	20.3098	-1.22057	0.281192	-4.34069
FGF19	2.06999e-05	0.000722817	31.8687	2.05576	0.482889	4.2572
FGF21	0.00648013	0.0402446	1.25531	1.84582	0.678001	2.72244
FGG	1.28777e-14	9.70549e-12	15440.3	3.24124	0.420556	7.70703
FGL1	2.03283e-12	9.42815e-10	1379.91	2.93407	0.417233	7.03221
FOSL1	4.40265e-08	6.17326e-06	626.663	1.38504	0.253027	5.47389
FLG	2.40532e-05	0.000811706	22.419	-1.02621	0.242976	-4.2235
FOXE1	0.000647872	0.00846092	178.9	1.36521	0.400267	3.41074
FRG2C	0.000100689	0.00223402	1.81645	1.65919	0.426645	3.88893
FSTL4	8.62935e-09	1.51542e-06	911.383	1.80255	0.313177	5.75568
FTCD	6.47904e-05	0.00163906	32.7302	1.16135	0.290727	3.99465
FXYD4	9.56065e-10	2.21709e-07	63.9109	2.33338	0.381485	6.11658
FZD10	2.21709e-14	1.48529e-11	163.779	2.44018	0.319506	7.63737
GABRA2	0.000127172	0.00263285	11.7797	1.49513	0.390184	3.83187
GABRG2	0.00625179	0.0393741	5.62949	2.41144	0.881932	2.73427
GABRQ	4.32202e-05	0.00123697	17.3676	1.49394	0.365307	4.08955
GAL	9.82347e-15	7.81099e-12	115.925	2.81515	0.363643	7.74152
GBX1	1.56894e-07	1.67586e-05	3.5991	2.47832	0.472575	5.24428
GATA4	0.00202508	0.0181965	43.2459	-1.59545	0.516907	-3.08653
GBX2	1.08507e-09	2.43307e-07	8.96936	2.5792	0.423073	6.09637
GCLC	5.67679e-08	7.44071e-06	4535.34	1.27787	0.235391	5.42869
GFY	2.58023e-07	2.45638e-05	12.4439	2.57865	0.500535	5.15178
GJB6	0.000225118	0.00391638	244.153	1.3538	0.366982	3.68902
GGT2	1.33324e-05	0.000526543	52.6243	-1.17106	0.268926	-4.35458
GGTLC2	2.86656e-06	0.000163099	17.2893	-1.42525	0.30453	-4.68016
GJB1	0.00109865	0.012055	1034.82	-1.03376	0.316718	-3.26396
GLDC	0.000282029	0.00459786	241.738	1.03751	0.285714	3.63127
GLRA3	0.00166804	0.0158489	74.8875	1.00447	0.319515	3.14374
GLP1R	0.00156728	0.0152414	24.5107	-1.04489	0.330461	-3.16193
GNG4	2.53795e-08	3.81579e-06	421.354	1.8462	0.331415	5.57065
GOLGA6L7P	0.000475025	0.00671269	6.99647	1.30872	0.374513	3.49446
GP2	1.79798e-08	2.90373e-06	36.2769	3.32193	0.59	5.63039
GPR15	5.8324e-30	2.63741e-26	46.9647	3.10719	0.273256	11.371
GPD1	4.29565e-06	0.000219491	278.038	-1.13833	0.247649	-4.59654
GPM6A	2.1931e-05	0.000758487	149.076	-1.21599	0.286502	-4.24427
GPR52	0.000213457	0.0038077	1.82598	1.36028	0.367392	3.70253
GPX2	0.00793491	0.046284	3977.76	1.09627	0.412934	2.65483
GRIN1	3.05154e-07	2.84517e-05	129.697	1.21705	0.237695	5.12024
GRK1	0.000773787	0.00956682	36.4858	1.23617	0.367688	3.36201
GRIN2A	0.000285335	0.00462077	152.59	-1.46666	0.404233	-3.62826
GZMB	4.66158e-07	3.88565e-05	566.531	1.10199	0.21866	5.03974
HAL	3.10183e-09	5.86085e-07	471.395	1.68565	0.284444	5.92612
HBE1	9.75861e-05	0.00218187	5.16397	1.81722	0.466371	3.89652
HBQ1	1.41765e-05	0.000548965	4.99007	1.70134	0.391915	4.34111
HCAR1	9.16727e-06	0.000393425	532.506	1.28989	0.290783	4.43594
HEPACAM2	2.84054e-05	0.000912606	31.5289	1.52678	0.364745	4.18589
HES5	6.85206e-05	0.00171425	9.06958	1.18738	0.298235	3.98137
HES7	1.87014e-07	1.92199e-05	10.9198	1.50998	0.289722	5.2118
HHIPL2	8.3436e-11	2.6477e-08	434.875	2.43084	0.374305	6.49427
HHATL	1.3679e-07	1.52732e-05	59.7284	-2.19797	0.417111	-5.26951
HIST1H1B	7.7737e-08	9.67186e-06	17.7547	2.26004	0.420684	5.3723
HIST1H1D	0.000751809	0.0093849	16.9518	1.1266	0.334308	3.36995
HIST1H1E	2.44231e-07	2.37508e-05	26.3258	1.37785	0.266917	5.16207
HIST1H2AB	9.44356e-05	0.00212457	2.87371	1.80302	0.461784	3.90446
HIST1H2AD	1.76764e-07	1.8589e-05	24.8066	1.66973	0.319733	5.22225
HIST1H2AE	2.94013e-07	2.7555e-05	61.9381	1.52431	0.297296	5.12724
HIST1H2AH	0.000373505	0.00564407	3.34519	1.65535	0.46523	3.55813
HIST1H2AI	1.8334e-07	1.895e-05	34.4495	1.40355	0.269113	5.21548
HIST1H2AJ	2.92374e-08	4.29956e-06	4.75942	2.33235	0.42055	5.54594
HIST1H2AL	0.000383294	0.00575354	4.25873	1.2997	0.365976	3.55133
HIST1H2AM	5.24286e-07	4.29108e-05	17.1218	1.36554	0.272172	5.01721
HIST1H2BB	3.33929e-07	2.97542e-05	3.38184	3.04515	0.596712	5.10322
HIST1H2BC	3.21912e-07	2.91137e-05	332.713	1.11451	0.218098	5.11014
HIST1H2BE	1.76633e-05	0.00064516	10.7815	1.22656	0.285742	4.29255
HIST1H2BF	5.2631e-06	0.000256601	13.7007	1.57256	0.345313	4.55402
HIST1H2BG	5.657e-07	4.5276e-05	94.9351	1.47713	0.295274	5.00257
HIST1H2BH	4.52231e-06	0.000229774	25.528	1.46367	0.319174	4.58581
HIST1H2BI	1.00533e-08	1.7155e-06	5.99933	3.33344	0.581769	5.72983
HIST1H2BJ	1.98284e-06	0.000124968	95.9347	1.10414	0.232198	4.75517
HIST1H2BM	3.82653e-07	3.28029e-05	3.81887	2.56758	0.505689	5.07739
HIST1H2BO	0.000155163	0.00305449	10.1113	1.15505	0.305354	3.78266
HIST1H3A	3.52113e-06	0.000188432	5.81007	1.61537	0.348305	4.63781
HIST1H3B	0.000427228	0.00622812	9.19419	1.37236	0.38958	3.52267
HIST1H3C	4.54341e-08	6.27338e-06	6.46433	2.22141	0.406233	5.46831
HIST1H3D	7.50572e-05	0.00183217	37.335	1.06721	0.269521	3.95966
HIST1H3F	0.000224704	0.00391566	5.53479	1.98553	0.538158	3.68949
HIST1H3G	0.000889498	0.0104884	27.0061	1.02381	0.308068	3.32333
HIST1H3J	2.17824e-06	0.000133441	7.1656	1.49901	0.316505	4.73614
HIST1H4A	1.13172e-06	7.96516e-05	3.66212	2.47659	0.50883	4.86723
HIST1H4B	9.35056e-05	0.00211416	3.30866	1.4354	0.367406	3.90685
HIST1H4C	2.05609e-08	3.2912e-06	9.55458	2.21439	0.394919	5.60721
HIST1H4D	3.68751e-10	1.0106e-07	12.151	2.66526	0.425304	6.26671
HIST1H4E	0.000279455	0.00457033	15.9006	1.16629	0.320971	3.63364
HIST2H2AB	1.16098e-09	2.49998e-07	5.97263	2.63543	0.433064	6.08554
HIST2H2BF	2.15078e-09	4.32258e-07	116.387	1.3391	0.223705	5.98599
HIST2H3D	4.85957e-06	0.000242818	5.98305	1.21303	0.265389	4.57076
HIST3H2A	1.8832e-05	0.000673033	396.119	1.15036	0.268883	4.27831
HMGB3	8.91787e-08	1.06825e-05	13704.1	1.04944	0.196249	5.3475
HMX2	0.000162804	0.00314615	2.4413	2.09926	0.556733	3.77068
HMGCS2	0.00524522	0.0351261	83.4061	-1.16427	0.417064	-2.79158
HORMAD1	0.003137	0.0246277	250.142	1.11918	0.378871	2.95398
HOXA11	0.00697349	0.0422285	19.3562	1.27113	0.47112	2.69811
HOXC8	0.000881431	0.0104429	58.1582	1.08301	0.325632	3.32587
HPDL	1.38662e-07	1.52934e-05	88.2212	1.27609	0.24228	5.26701
HP	1.61233e-14	1.12168e-11	4403.93	-2.80855	0.365779	-7.67828
HRG	0.000334436	0.00521578	4.15024	1.27603	0.355732	3.58705
HSD3B1	7.81579e-05	0.00187323	1.82439	3.0684	0.776813	3.94998
HSD17B2	0.00358249	0.0268546	272.41	-1.01378	0.348048	-2.91276
HTR2C	0.00143801	0.0143074	17.9104	2.28043	0.71556	3.18691
HTR3B	0.00782258	0.0459267	2.35258	1.50993	0.567719	2.65963
IGF2BP1	0.000864086	0.0103166	201.754	1.44702	0.434358	3.33141
IGFBP1	4.59881e-06	0.000232355	21.3214	1.73192	0.377959	4.5823
IGLL1	0.000220274	0.00388327	18.1947	1.11247	0.301111	3.69455
IL12RB2	3.85497e-09	7.11516e-07	55.3399	1.23459	0.209598	5.8903
IL17C	2.64259e-05	0.000869077	26.3348	1.29285	0.307655	4.20226
IL13RA2	1.35974e-06	9.07565e-05	115.968	-1.49327	0.309114	-4.83082
IL21	0.00131338	0.0134217	2.99046	1.07728	0.335282	3.21304
IL36RN	0.000724309	0.00912347	146.393	1.29209	0.382253	3.38021
IL6	3.14378e-07	2.88653e-05	433.327	1.28766	0.251762	5.11462
INA	0.000802107	0.00982962	121.919	1.313	0.391699	3.35207
ILDR2	4.4287e-07	3.72587e-05	111.842	-1.02775	0.203533	-5.04954
INHA	1.48272e-26	5.36388e-23	498.174	4.47972	0.420036	10.6651
INSL4	2.14002e-06	0.000132112	30.9495	3.35186	0.707183	4.73973
INSM2	0.000296712	0.00476636	4.58104	1.16261	0.321326	3.61815
IRX4	7.01049e-10	1.73706e-07	8.96424	3.59166	0.582508	6.16585
ISM2	0.00259098	0.0215672	9.10486	1.03793	0.344541	3.01251
KCNA7	0.000590184	0.00787841	6.89092	1.03748	0.301936	3.43609
ITLN1	0.000334781	0.00521578	48.209	-1.08959	0.30378	-3.58678
ITLN2	0.00881071	0.0496769	76.0794	-1.07683	0.411111	-2.61931
KANK4	2.7392e-09	5.3276e-07	178.459	-1.52506	0.256463	-5.94651
KCNF1	5.35038e-05	0.00142951	54.9685	1.17341	0.290465	4.03977
KCNG2	2.31806e-09	4.60759e-07	32.8395	1.40077	0.234486	5.97379
KCNJ18	6.9891e-08	8.84048e-06	8.18822	4.33924	0.804838	5.39145
KCNK12	3.93231e-06	0.000205571	47.833	1.30636	0.283072	4.61493
KCNT1	9.98336e-05	0.00222114	37.111	1.15043	0.295666	3.891
KCNU1	4.50975e-07	3.7765e-05	16.2193	3.51009	0.695608	5.04608
KCNV1	0.00392958	0.0286375	22.3882	1.35294	0.469159	2.88376
KHDC1L	7.54642e-05	0.00183679	7.28285	1.65547	0.418221	3.95837
KIAA0319	0.00049172	0.00687344	334.95	1.02742	0.294793	3.48523
KIR2DL1	1.41933e-08	2.31575e-06	8.49827	2.30763	0.406915	5.67104
KIR2DL3	4.80474e-06	0.000240743	7.43027	1.74961	0.382583	4.57314
KIR2DL4	1.05637e-17	1.59231e-14	37.4733	2.39392	0.279415	8.56763
KIR3DL1	3.50611e-05	0.00106945	6.64508	1.33336	0.322237	4.13783
KIR3DL2	5.74813e-05	0.00151122	6.41017	1.26243	0.31381	4.02292
KIR3DL3	7.82169e-05	0.00187323	1.32812	2.45724	0.622117	3.9498
KIR3DX1	4.75372e-06	0.000238848	9.06379	1.27174	0.277953	4.57537
KIT	6.78871e-06	0.000310086	3192.63	1.07505	0.238888	4.50021
KLK12	4.46944e-13	2.3098e-10	456.538	3.55125	0.490469	7.24053
KLK13	6.99088e-07	5.33548e-05	160.187	1.82689	0.368204	4.96162
KLK14	8.50503e-08	1.03646e-05	80.3412	1.95387	0.364796	5.35607
KLK2	0.000146903	0.00292964	4.82381	1.64388	0.433028	3.79625
KLK5	0.000221875	0.00389024	64.698	1.8316	0.496005	3.69271
KLK6	1.31472e-10	4.03063e-08	279.069	2.86663	0.446136	6.42546
KLK8	8.58572e-08	1.03646e-05	128.29	3.02678	0.565293	5.35437
KLRC1	1.50236e-06	9.81033e-05	38.543	1.13165	0.235225	4.81092
KLRC2	7.90077e-05	0.00187323	14.6025	1.15648	0.292974	3.94739
KLRC3	0.000260979	0.00434676	3.73917	1.13404	0.31059	3.65124
KLRF2	0.00692855	0.0420748	3.12379	1.15807	0.428874	2.70026
KRT14	2.39678e-05	0.000810363	122.798	1.64165	0.388619	4.22431
KRT16	0.00171503	0.0161739	594.005	1.12475	0.358702	3.1356
KRT17	0.000458452	0.00656571	4608.15	1.11357	0.317805	3.50393
KRT6A	2.15975e-10	6.20088e-08	2382.69	2.81271	0.442979	6.34953
KRT33B	0.00790939	0.0462246	1.84465	-1.42347	0.535964	-2.65591
KRT39	6.29157e-06	0.000294127	14.1696	-1.22341	0.270884	-4.51635
KRT6B	0.000564228	0.00762192	94.0239	1.53422	0.444926	3.44825
KRT81	1.2165e-12	5.94702e-10	421.691	2.62404	0.369401	7.10348
KRT75	0.00079727	0.00979503	39.7729	-1.86425	0.555873	-3.35374
KRT83	4.06225e-06	0.000210539	21.1453	1.77284	0.384716	4.60817
KRT85	0.00795695	0.0463378	1.80282	1.00947	0.380372	2.65389
KRT86	3.08816e-07	2.86454e-05	226.454	1.14989	0.224676	5.11799
KRT9	0.00399427	0.028934	1.0984	1.79707	0.624283	2.87861
KYNU	6.53511e-12	2.62682e-09	1696.66	1.83132	0.266666	6.86747
LBP	0.00794856	0.0463188	56.3454	1.07073	0.403402	2.65425
LCN1	0.000222641	0.00389471	2.64311	1.31723	0.356796	3.69184
LCN15	0.00017345	0.0032852	6.43431	2.00463	0.53388	3.75484
LGALS7B	0.00103585	0.0115729	24.4344	1.11989	0.341366	3.2806
LGSN	3.69942e-05	0.00110058	945.336	1.31249	0.318141	4.12549
LHX9	3.32186e-06	0.000181528	185.329	1.59361	0.342723	4.64984
LHFPL1	0.000123903	0.00259393	11.0741	-1.00438	0.261674	-3.83827
LIN28A	0.000372232	0.00563889	2.0592	1.52645	0.428895	3.55903
LRP1B	0.00638854	0.0399433	18.811	1.04297	0.382442	2.72714
LRRC26	0.000821744	0.00998381	27.3672	1.12833	0.337282	3.34536
LRRC19	5.56944e-05	0.00147713	12.9819	-1.02948	0.255433	-4.03035
LRRTM3	2.0026e-05	0.000703361	5.08409	2.79787	0.656068	4.2646
LRRC31	3.51403e-06	0.000188432	425.689	-1.44719	0.312014	-4.63823
LRRC3B	0.00173821	0.0163449	5.07524	-1.17038	0.373726	-3.13166
LY6D	1.96933e-05	0.000695726	356.646	1.75046	0.410104	4.26834
LY6K	0.000610582	0.00808507	533.507	1.25464	0.366119	3.42687
LYPD3	1.29698e-07	1.46624e-05	932.629	1.45156	0.274955	5.27927
MAGEA1	8.59514e-08	1.03646e-05	19.6419	4.03314	0.753272	5.35417
MAGEA10	6.28262e-07	4.98421e-05	19.1422	3.11712	0.625636	4.98232
MAGEA12	1.24845e-08	2.09092e-06	67.893	3.91654	0.687961	5.69297
MAGEA4	0.00588662	0.037859	50.2299	2.71193	0.984714	2.75403
MAGEA6	0.000637321	0.00835959	252.018	3.00049	0.878567	3.41521
MAGEA8	3.27905e-05	0.00101561	7.11149	1.61734	0.389423	4.15317
MAGEB2	6.47862e-06	0.000298942	16.6686	3.48772	0.773308	4.51014
MAGEC1	0.000199874	0.00365923	20.5671	2.09965	0.564548	3.71918
MEIOB	0.00402658	0.0291099	4.11177	1.27599	0.443656	2.87607
MAGEE2	0.00028348	0.00460699	18.6757	-1.14632	0.315794	-3.62995
MCEMP1	1.54956e-06	0.000100102	559.139	-1.2946	0.269443	-4.80474
MCF 2.00	0.00067554	0.00872174	31.8285	-1.15402	0.339486	-3.39932
MEGF10	5.69172e-05	0.00150295	71.7003	-1.21638	0.302188	-4.02524
MSLNL	5.26295e-09	9.51963e-07	122.025	2.102	0.360016	5.83864
METTL11B	0.00793879	0.0462917	6.71699	-1.01316	0.381653	-2.65466
MGAT3	8.68399e-07	6.43754e-05	413.195	-1.06384	0.216258	-4.91933
MMP11	1.28879e-05	0.000516887	4923.03	-1.14693	0.262937	-4.362
MSMB	5.95597e-12	2.44845e-09	1844.93	3.12515	0.45419	6.8807
MTMR7	1.12229e-06	7.96516e-05	177.853	1.12501	0.231062	4.86889
MUC22	0.000308418	0.00491087	46.7975	1.08482	0.300659	3.60812
MUC17	1.52353e-15	1.4504e-12	9.66042	-5.44066	0.682213	-7.97502
MUC5AC	0.0026474	0.0218927	2640.26	1.39288	0.463372	3.00596
MUC6	0.000668344	0.00866596	277.412	1.39027	0.408633	3.40225
MUCL1	1.29946e-08	2.15639e-06	31.3682	2.23938	0.393832	5.68614
MYBPC1	0.000205467	0.00373142	30.4827	1.36144	0.366747	3.7122
MYCN	5.80227e-07	4.62341e-05	125.317	1.51721	0.303583	4.99768
MYEOV	0.000136565	0.00277238	862.29	1.31285	0.344191	3.81431
MYL7	0.00239901	0.0205753	0.956086	1.64585	0.542146	3.0358
NAT8L	0.000473768	0.00670542	191.468	1.03684	0.29665	3.49517
NBPF4	0.00156726	0.0152414	2.24101	1.98305	0.627164	3.16193
NBPF6	0.00567299	0.0368846	1.50426	2.14543	0.775612	2.76611
NCCRP1	5.79123e-06	0.00027639	451.757	1.53056	0.337584	4.53387
NECAB2	2.32004e-06	0.000138498	32.1042	1.35913	0.287748	4.72334
NEIL3	1.17014e-05	0.000476701	210.348	1.03875	0.236992	4.38308
NEURL1	1.97681e-09	4.01759e-07	114.486	1.72406	0.287357	5.9997
NEUROD1	1.09784e-08	1.85586e-06	39.2943	4.54942	0.796066	5.71488
NHLH2	0.000553117	0.00756219	35.4823	1.26226	0.365489	3.45362
NIPAL4	3.5376e-05	0.00107135	39.0673	1.03488	0.250228	4.13577
NKX1-2	2.18264e-13	1.24222e-10	118.547	3.32625	0.453346	7.3371
NKX2-4	2.72737e-05	0.000888877	5.39658	2.94555	0.702138	4.19511
NKX6-3	0.000812312	0.00990769	3.66434	1.20366	0.359455	3.34856
NKX3-2	4.53021e-05	0.00128141	22.9551	-1.29066	0.316445	-4.07863
NLRP11	2.69659e-05	0.000883655	18.2771	1.65664	0.394655	4.19768
NLRP5	3.37955e-07	2.99653e-05	5.46558	4.12951	0.809558	5.10095
NLRP8	3.5404e-05	0.00107135	2.11774	2.81969	0.68181	4.13559
NMU	2.73892e-06	0.000157776	271.198	1.37688	0.293611	4.68949
NOL4	7.4238e-05	0.00181462	21.6832	1.33932	0.338017	3.96228
NOX5	2.81211e-06	0.000160967	69.1168	1.35537	0.289357	4.68409
NPBWR1	7.27566e-06	0.000328185	43.0528	1.79579	0.400359	4.48546
NPW	1.69909e-09	3.53254e-07	151.368	2.07655	0.344699	6.02424
NQO1	1.77365e-05	0.00064551	13790	1.02925	0.239828	4.29163
NR0B1	1.59412e-16	1.92229e-13	94.4246	5.80934	0.704228	8.24924
NR5A1	1.95839e-05	0.000693216	5.67903	1.46804	0.343836	4.26958
NR0B2	7.16182e-06	0.000323858	231.227	-1.53317	0.341554	-4.48882
NR2E1	0.000979004	0.0112077	21.5859	-1.24718	0.378335	-3.29649
NTS	4.27347e-23	1.28831e-19	314.784	4.60917	0.465696	9.89737
NTSR1	4.8629e-07	4.01986e-05	19.0745	1.7584	0.349468	5.03164
OBP2A	6.50834e-10	1.64097e-07	27.6878	2.87215	0.464929	6.1776
OBP2B	0.00394958	0.0287253	1.53651	1.49796	0.519735	2.88216
ODC1	4.41279e-12	1.90044e-09	12632.4	1.61512	0.233288	6.92329
ODAM	0.000157856	0.00309016	16.852	-1.25779	0.332891	-3.77837
ONECUT3	0.00186262	0.0171456	8.52409	1.33324	0.428515	3.11131
OLFM4	7.13307e-05	0.00176744	90.7397	-1.79558	0.452082	-3.9718
OR1F1	0.00168467	0.0159792	1.72832	2.10624	0.6706	3.14083
OR2H2	0.00593054	0.0380531	1.58133	1.16752	0.424306	2.7516
OTOG	5.02292e-05	0.00137493	4.09248	2.02365	0.499105	4.05456
OTOGL	0.000113909	0.0024271	26.1001	1.09916	0.28484	3.85888
OTX2	3.68228e-06	0.000194184	7.10845	3.60404	0.778653	4.62855
PAEP	6.45491e-10	1.64097e-07	5101.75	2.9568	0.478532	6.1789
PAGE1	0.0065339	0.0404329	9.13769	2.20869	0.812105	2.71971
PAH	2.44796e-05	0.000819976	103.636	1.7421	0.412863	4.21954
PAK3	0.00035503	0.0054607	254.186	1.09085	0.305438	3.57144
PAX2	0.00590057	0.0379011	1.96451	1.35433	0.491901	2.75326
PAX3	0.00659639	0.0406573	3.19879	1.5362	0.565495	2.71656
PCDHA7	4.34885e-05	0.00124073	34.8662	1.06828	0.261312	4.08812
PCDH19	3.9906e-05	0.00116235	75.354	-1.11068	0.270368	-4.10802
PCK1	5.11617e-11	1.77964e-08	45.3603	3.5296	0.537434	6.56752
PCP4	5.20461e-08	7.02544e-06	686.029	2.03056	0.372979	5.44417
PCSK1	6.13349e-20	1.2327e-16	229.247	3.28273	0.359084	9.14195
PCSK2	7.71631e-21	1.74466e-17	505.192	4.18843	0.447317	9.36347
PDCL2	6.34354e-05	0.00161608	2.60744	2.28025	0.570111	3.99965
PDE3A	2.92662e-05	0.000931985	891.026	1.02641	0.245605	4.1791
PEG10	6.16469e-05	0.00158572	6292.56	1.22841	0.306612	4.00642
PDZRN4	7.03833e-05	0.00174875	23.5757	-1.02802	0.258621	-3.97499
PEBP4	0.00116949	0.01245	1214.93	-1.06259	0.32733	-3.24622
PGLYRP3	0.00288616	0.0232798	38.9271	1.15039	0.386088	2.97961
PHACTR3	0.00165306	0.015762	705.622	1.01542	0.322728	3.14638
PHOX2B	4.05191e-05	0.00117642	4.24887	3.10831	0.757292	4.1045
PI3	3.70139e-13	2.02881e-10	268.5	2.53831	0.349339	7.26605
PIK3C2G	0.000103385	0.00227221	49.0957	1.44902	0.373218	3.88251
PITX2	1.3813e-05	0.000537309	330.323	1.60293	0.368761	4.34681
PIWIL3	0.000883185	0.0104535	10.4943	2.22823	0.670081	3.32532
PKP1	2.3885e-06	0.00014165	1467.37	1.71432	0.363402	4.71742
PLA2G2F	0.00162486	0.0156107	19.3627	1.19375	0.378799	3.15141
PLA2G4E	0.000112054	0.00240391	222.603	1.17232	0.303483	3.86289
PLA2G3	2.96015e-05	0.000939356	113.744	-1.31182	0.314094	-4.17651
PLAC4	3.66348e-06	0.000193798	36.8971	1.57655	0.340536	4.62961
PLG	0.00367449	0.0273515	3.53904	1.42931	0.492047	2.90483
PLK5	0.000393154	0.00584336	6.67904	1.4152	0.399252	3.54464
PNMA5	0.000594136	0.00791948	12.8176	1.16804	0.340113	3.43428
POU3F2	0.00315664	0.0247282	140.218	1.27808	0.432945	2.95206
POU4F1	2.26608e-08	3.53352e-06	42.543	2.12266	0.3797	5.59035
POU6F2	0.000222171	0.00389024	234.048	1.52684	0.413512	3.69237
PPBP	0.00162364	0.0156107	57.6893	1.081	0.342997	3.15163
PPP2R2C	0.00179982	0.0167207	498.097	1.13426	0.36338	3.12142
PRAP1	0.00246833	0.0209611	29.9903	1.00945	0.333461	3.0272
PRDM9	0.000842085	0.0101274	2.81699	2.93752	0.87987	3.33858
PRKCG	0.000241086	0.00411329	19.8747	1.12886	0.307462	3.67155
PRSS3	0.00241567	0.0206692	90.508	1.0687	0.352274	3.03371
PROK1	2.38921e-05	0.000810363	2.29433	-1.15786	0.274049	-4.22502
PRSS2	0.00143103	0.0142614	492.781	-1.38363	0.433969	-3.18832
PRSS51	0.000397487	0.00589807	31.5841	1.10689	0.312527	3.54175
PSCA	0.0057035	0.0370032	449.379	1.02397	0.370418	2.76436
PSG1	0.00166505	0.0158429	4.18311	2.77383	0.882186	3.14426
PSG3	6.48955e-08	8.2664e-06	5.46027	4.19639	0.776426	5.40476
PSG4	2.93695e-06	0.000166011	7.66062	3.46733	0.741647	4.67518
PSG5	0.00178234	0.0166182	1.7171	2.02019	0.646607	3.12429
PSG6	0.000313379	0.00496357	1.73347	3.2816	0.910549	3.60398
PTGES	1.48336e-07	1.61633e-05	2182.74	1.02685	0.195419	5.25461
PTHLH	1.127e-06	7.96516e-05	312.945	1.39192	0.285929	4.86806
RAD21L1	0.00349776	0.0263805	2.91875	1.21029	0.414449	2.92023
PTPRQ	0.000331488	0.00518681	24.1392	-1.09807	0.305922	-3.58936
PTPRR	2.77423e-07	2.61355e-05	100.079	-1.27689	0.24851	-5.13817
PURG	7.90536e-11	2.55343e-08	7.80993	-1.27537	0.196139	-6.50239
RASD1	1.9303e-09	3.96764e-07	4691.69	1.54165	0.256789	6.00357
RASGEF1C	8.88626e-09	1.53081e-06	24.9587	2.0611	0.358407	5.75072
RBFOX1	0.000168905	0.00322955	19.1431	2.11864	0.563246	3.76149
RASGRF1	6.37735e-06	0.000295778	1103.77	-1.25296	0.277603	-4.51348
RCOR2	1.50009e-06	9.81033e-05	233.021	1.12394	0.233609	4.81122
RET	1.18005e-06	8.2095e-05	344.334	1.43635	0.295609	4.85896
REG1A	8.9091e-06	0.000383685	47.1993	-2.8921	0.651068	-4.44209
REG4	6.10172e-11	2.04385e-08	47.2528	-2.95793	0.452198	-6.54122
RGS20	3.79536e-07	3.26907e-05	81.7883	1.29585	0.255141	5.07895
RETN	4.67744e-08	6.40951e-06	105.348	-1.51914	0.278069	-5.46316
RHCG	0.00184251	0.0170285	53.5709	1.13841	0.36552	3.11451
RIMS2	8.45586e-07	6.29422e-05	90.6219	1.92598	0.391098	4.92454
RIMS1	0.000629088	0.0082756	117.357	-1.08227	0.316568	-3.41875
RSPH6A	6.81699e-07	5.26948e-05	1.72207	2.51053	0.505493	4.96651
RIMS4	0.000111117	0.0023955	68.7233	-1.35133	0.349639	-3.86494
RNF165	2.22328e-07	2.20845e-05	97.8515	-1.19608	0.230919	-5.17963
ROS1	1.34302e-05	0.000528098	4491.87	-1.06718	0.24516	-4.35298
RSPO3	1.4211e-08	2.31575e-06	222.693	1.3876	0.244691	5.67083
S100A7	5.93067e-14	3.6991e-11	48.565	4.05191	0.539564	7.5096
RXFP2	0.000414704	0.00610347	5.44594	-1.44012	0.407902	-3.53055
S100P	2.22672e-06	0.000135157	9799.88	1.72075	0.363666	4.73168
SALL3	4.07543e-15	3.51031e-12	14.5954	3.70263	0.471518	7.85259
SBSN	4.40988e-10	1.19054e-07	42.5291	2.48536	0.398373	6.23878
SCN4A	2.72673e-05	0.000888877	100.388	1.33057	0.317168	4.19517
SCN10A	2.42307e-06	0.000143231	1.43412	-1.62293	0.344243	-4.7145
SDR9C7	0.00194457	0.0176832	1.63063	1.12209	0.36213	3.09857
SEP12	0.00191874	0.0175195	4.81801	1.03556	0.333779	3.10253
SERPINA1	1.8374e-05	0.000664699	47358.3	-1.02828	0.24004	-4.28379
SERPINB13	0.00108989	0.0119915	12.5456	1.69673	0.519476	3.26623
SERPINB3	1.58535e-05	0.000596171	280.585	2.09112	0.484449	4.31648
SERPINB5	0.000922881	0.0107489	632.989	1.41523	0.427171	3.31304
SERPIND1	0.000712029	0.00900642	1056.37	-1.26962	0.375082	-3.3849
SERTM1	0.000197684	0.00363755	25.127	-1.43142	0.384589	-3.72196
SFTPC	0.00098516	0.0112283	62805.1	-1.39294	0.422779	-3.29473
SH2D5	0.000715468	0.00902159	25.9136	1.05822	0.31275	3.38358
SHOX2	0.000173014	0.00328038	88.439	1.00799	0.268404	3.75547
SIM1	0.000132365	0.00271453	10.2775	1.8786	0.491521	3.82202
SIX3	0.00263275	0.0218046	34.8641	-1.23223	0.409699	-3.00765
SLC10A2	1.89021e-05	0.000673033	25.625	2.48773	0.581587	4.27748
SLC13A5	2.3387e-07	2.29904e-05	27.8399	1.54553	0.298932	5.17018
SLC14A2	5.19586e-18	8.54388e-15	183.623	3.67432	0.424826	8.64899
SLC15A5	0.00365303	0.0272703	4.68658	1.2502	0.430113	2.90667
SLC16A14	1.02575e-07	1.19702e-05	1607.67	1.4934	0.280604	5.3221
SLC17A3	0.00220054	0.0193373	4.81759	-1.08539	0.354502	-3.06174
SLC1A6	1.08956e-09	2.43307e-07	4.03406	2.44095	0.400438	6.09571
SLC22A7	0.00553311	0.0363285	1.10156	1.23501	0.445172	2.77424
SLC28A2	0.00174553	0.0163931	200.656	1.3609	0.434732	3.13043
SLC2A7	0.00106717	0.0118206	2.63282	1.04102	0.318141	3.27219
SLC30A8	0.00130023	0.013378	14.7572	1.24544	0.387271	3.21593
SLC32A1	0.00580393	0.0375202	0.982721	1.3913	0.50434	2.75866
SLC38A8	4.29454e-07	3.62989e-05	13.9975	2.1407	0.423446	5.05542
SLC3A1	6.94924e-07	5.32618e-05	17.2024	-1.20487	0.24278	-4.96278
SLC5A5	2.15747e-06	0.000132736	199.708	1.7619	0.371859	4.73809
SLC6A15	1.52151e-05	0.000580612	26.8229	2.11292	0.488475	4.32555
SLC6A18	0.00179677	0.0167095	3.92447	-1.58958	0.509169	-3.12192
SLC6A4	0.0007719	0.00955002	120.026	-1.13076	0.336267	-3.36268
SLC7A2	7.16056e-11	2.35491e-08	4806.87	1.85961	0.285336	6.51726
SLITRK2	6.41081e-08	8.2664e-06	23.7745	-1.66697	0.308301	-5.40695
SLURP1	0.000323469	0.00508332	1.59703	1.80089	0.500839	3.59574
SMKR1	1.24295e-06	8.54849e-05	218.953	1.3159	0.271394	4.84866
SNCG	1.94789e-06	0.000123194	1303.56	1.31601	0.276545	4.75876
SOHLH1	0.00318827	0.0248682	2.86253	1.57356	0.533596	2.94898
SOHLH2	0.0028469	0.0230299	29.875	1.00738	0.337616	2.9838
SOSTDC1	0.00380142	0.0280672	134.166	-1.0608	0.366529	-2.89419
SOX21	0.00437429	0.0309771	159.381	1.03117	0.361835	2.84983
SP9	0.000562609	0.00761712	3.60028	2.2634	0.656244	3.44903
SPANXB1	0.00564684	0.0367675	3.25876	1.80215	0.651156	2.76761
SPATA22	0.00774646	0.0456113	2.10881	-1.02385	0.384483	-2.66293
SPDYC	1.72817e-05	0.00063541	8.95743	1.97727	0.460109	4.29739
SPDYE16	0.000541797	0.00743552	0.914828	-1.08839	0.314638	-3.45919
SPINK4	0.000312051	0.00495556	14.5697	1.44582	0.401051	3.60508
SPRR1B	0.000369751	0.00561078	229.464	1.71052	0.480377	3.56078
SPRR2A	0.00064388	0.00843013	19.8402	1.99923	0.585869	3.41242
SPRR2D	2.38594e-05	0.000810363	159.616	2.20889	0.522773	4.22533
SPRR2E	0.00696513	0.0421929	4.85696	1.92505	0.713378	2.69851
SPRR2F	0.00433865	0.0308117	14.958	1.59625	0.55961	2.85243
SPRR2G	0.000769665	0.00953207	3.7965	2.70512	0.804262	3.36348
SPX	1.83085e-07	1.895e-05	58.6426	1.80052	0.345209	5.21574
SRXN1	3.21801e-07	2.91137e-05	175.851	1.11971	0.219113	5.11021
ST8SIA2	9.93215e-15	7.81099e-12	36.8921	-2.48198	0.320664	-7.74012
STRA8	3.66743e-05	0.00109286	9.62046	2.43098	0.588973	4.12749
STRIP2	1.87229e-06	0.000118828	512.85	1.11507	0.233927	4.76674
STUM	3.04867e-06	0.000169155	391.402	1.6943	0.362999	4.66751
STXBP5L	8.07969e-07	6.06413e-05	13.7309	2.1134	0.428384	4.93343
STXBP6	1.37256e-06	9.09411e-05	249.38	-1.0763	0.222885	-4.82895
SUN3	5.18692e-13	2.60614e-10	26.7861	2.70543	0.374697	7.22031
SYNGR3	5.0737e-06	0.000251433	227.941	1.06511	0.233489	4.56172
SYT14	0.00508735	0.0343486	32.8724	1.07075	0.382212	2.80145
SYT4	0.00179482	0.0166999	9.64035	-1.3957	0.44702	-3.12224
TAC3	3.91124e-05	0.00114476	8.18237	1.727	0.419922	4.11266
TAC4	4.71971e-08	6.41881e-06	55.0819	1.55258	0.284274	5.46156
TAF1L	4.5736e-05	0.00128459	7.2818	1.40365	0.344336	4.07641
TBR1	1.54398e-06	0.000100099	5.97862	2.16574	0.450684	4.80546
TBX10	4.75074e-05	0.00132523	7.87988	1.50821	0.37079	4.06756
TCP11	0.000139046	0.00280385	46.7892	1.3672	0.358859	3.80986
TDRD15	0.000166686	0.00320066	1.08013	1.69457	0.450111	3.76479
TDRD5	0.00423017	0.0302791	181.169	1.01384	0.354431	2.86047
TENM1	1.41185e-15	1.41875e-12	378.19	2.65526	0.332555	7.98442
TERT	8.42146e-06	0.000369726	38.2715	1.16584	0.261741	4.45418
TESMIN	5.98285e-06	0.000283293	246.457	1.0636	0.234945	4.52699
TEX15	0.00389	0.0284638	24.7159	1.4097	0.4883	2.88695
TEX19	3.40492e-07	3.00431e-05	10.9257	2.00692	0.39355	5.09953
TEX48	2.98677e-06	0.000167765	7.40748	1.63948	0.350937	4.67173
TF	1.80836e-11	6.95948e-09	539.758	2.32482	0.345918	6.72071
TFDP3	0.00376625	0.0278853	1.5039	-1.4652	0.505746	-2.8971
TFF1	0.00621839	0.0392457	425.665	1.30704	0.477713	2.73604
THEG	0.000898131	0.0105558	18.9639	1.26422	0.380716	3.32063
TKTL1	2.88737e-08	4.28088e-06	19.4514	2.03338	0.366497	5.54813
TM4SF20	5.49597e-08	7.25628e-06	9.02845	2.95562	0.543865	5.43447
TM4SF4	0.000472404	0.00669658	684.025	-1.50057	0.429234	-3.49594
TMEFF1	0.000262138	0.00436205	2.86898	1.19198	0.32656	3.6501
TMEM132D	0.0070083	0.0424109	136.267	1.05168	0.390024	2.69645
TMEM151B	7.87002e-05	0.00187323	8.95843	1.0403	0.26348	3.94832
TMEM207	0.00522065	0.0350004	1.08428	-2.03681	0.72923	-2.79309
TMEM215	0.00517549	0.0347491	13.3809	1.021	0.365176	2.7959
TMEM229A	1.98235e-05	0.000698962	27.7986	2.02483	0.474546	4.26687
TMPRSS3	6.23757e-05	0.00159809	678.239	-1.01087	0.252488	-4.00364
TNFSF11	1.88754e-05	0.000673033	121.163	1.20944	0.282724	4.2778
TNMD	0.00056913	0.00767096	5.9213	-1.62261	0.47088	-3.44591
TNNC2	0.000126708	0.00262832	619.319	1.34321	0.350455	3.83277
TNNT1	0.000826119	0.0100019	1127.33	1.06379	0.318129	3.34389
TNS4	0.000541283	0.00743411	1821.07	1.12843	0.326189	3.45945
TRIM16L	1.3492e-11	5.30528e-09	725.362	1.58428	0.234248	6.76326
TRIM72	2.36476e-07	2.31209e-05	44.2951	1.70943	0.330765	5.16811
TRIM9	1.36355e-07	1.52732e-05	138.873	-1.49735	0.284122	-5.27009
TRPM1	2.18368e-06	0.000133441	2.74946	-1.62988	0.344172	-4.73564
TSHR	1.58782e-06	0.000101486	33.1121	1.07136	0.223208	4.79985
TSPAN8	0.000761059	0.00945469	3478.33	-1.02004	0.30299	-3.36658
TTLL8	0.00032672	0.00512551	1.76737	1.63018	0.453692	3.59314
TULP1	4.26039e-06	0.000218306	12.0932	1.06811	0.232286	4.59826
TXNDC2	7.63215e-08	9.58683e-06	8.71037	1.56766	0.291624	5.37562
TXNRD1	1.20906e-07	1.37544e-05	17840	1.22024	0.230576	5.29212
UBE2U	0.00514252	0.0346307	11.213	-1.46157	0.522369	-2.79797
UCHL1	0.000202356	0.00369346	2756.4	1.183	0.318349	3.71606
UCN2	0.000118269	0.00250792	19.8211	1.19964	0.311621	3.84969
UCN3	0.00547639	0.036139	207.837	1.12323	0.404392	2.77759
UGDH	3.99854e-08	5.65043e-06	7428.53	1.05344	0.191852	5.49092
UGT1A6	5.12942e-05	0.00139102	374.233	2.01449	0.497447	4.04965
UGT1A7	0.00473693	0.032631	4.7488	1.67705	0.593773	2.8244
UGT1A8	4.36518e-06	0.000222415	4.83264	-3.13548	0.682637	-4.59319
UGT2A1	0.00284409	0.0230174	4.13621	1.84367	0.61783	2.98411
UGT2B15	5.52751e-16	6.24885e-13	155.255	-3.6334	0.448607	-8.0993
UGT2B4	4.97749e-05	0.00136828	30.9941	1.41115	0.347859	4.05668
UGT2B7	0.00082227	0.00998381	40.6515	-1.21519	0.363265	-3.34519
UGT3A1	0.000110372	0.00239377	17.0668	2.88892	0.74715	3.86658
UNC13A	2.19764e-13	1.24222e-10	76.0636	1.70398	0.23227	7.33619
UPK1B	5.52927e-05	0.00147078	63.5581	1.83568	0.455271	4.03205
UPK2	9.32876e-08	1.11012e-05	28.0617	1.3872	0.259808	5.33934
UTS2	6.7527e-07	5.24218e-05	20.9837	1.43031	0.287885	4.96834
VAX1	4.3209e-05	0.00123697	3.16958	3.20333	0.783285	4.08961
VGF	2.53392e-07	2.43828e-05	50.8956	1.32893	0.257785	5.15518
VGLL2	0.000867718	0.0103463	6.09365	2.79861	0.840363	3.33024
VSIG1	0.00319264	0.0248754	3349.28	-1.17769	0.399413	-2.94855
VSIG2	2.30965e-05	0.000791231	1246.73	-1.12258	0.26522	-4.23264
WDR87	1.15445e-09	2.49998e-07	41.6873	2.60183	0.42748	6.08645
WFDC12	0.00224945	0.0196846	10.9549	1.17422	0.384342	3.05515
WFDC5	0.00868163	0.0492886	3.80391	1.24766	0.475417	2.62434
WNT16	6.45917e-10	1.64097e-07	31.6108	1.82905	0.29602	6.1788
XAGE1B	0.000380627	0.00572301	8.95	1.27175	0.35792	3.55316
XAGE3	4.14656e-05	0.00120005	2.71301	-1.48405	0.362037	-4.09916
XKR3	0.00328765	0.0253866	2.1018	-1.05599	0.359242	-2.93948
YBX2	6.11486e-05	0.00157803	277.7	1.23087	0.307078	4.00833
ZAN	3.79518e-05	0.00111803	2.70481	1.68271	0.408465	4.11961
ZDHHC22	0.000248828	0.00419069	2.45817	-1.29487	0.353455	-3.66346
ZFP42	2.31026e-12	1.0447e-09	33.1626	3.70515	0.528225	7.01435
ZMAT4	7.07751e-09	1.25508e-06	35.527	2.61741	0.452129	5.78907
ZNF488	1.34306e-06	9.06465e-05	31.9879	1.53157	0.31688	4.83327
ZNF492	0.00131029	0.0134053	24.0308	1.05259	0.32753	3.21372
ZNF556	0.000128924	0.00266511	10.2405	1.21412	0.317125	3.82851
ZNF560	4.06616e-13	2.1632e-10	48.5808	4.49119	0.61919	7.25334
ZNF99	1.83326e-05	0.000664699	10.0364	1.58309	0.36951	4.28429

## Sheet: Male DEG
	baseMean	log2FoldChange	lfcSE	stat	pvalue	padj
ABCC2	1618.79	2.62151	0.634248	4.13326	3.57659e-05	0.00732714
ACTL8	12.0793	2.92321	0.788823	3.70579	0.000210736	0.0249945
ADAM11	29.5711	1.1643	0.31488	3.69761	0.000217643	0.0251797
ADAMTS20	26.8031	3.59294	0.80624	4.45641	8.33419e-06	0.0027318
ADGRB1	363.252	2.2196	0.453028	4.89947	9.60944e-07	0.000560888
ADH6	106.793	1.62796	0.457209	3.56064	0.000369951	0.035864
ADRA2B	44.3251	1.40585	0.404835	3.47265	0.000515343	0.0438236
AK5	53.8775	-2.59514	0.509546	-5.09305	3.52358e-07	0.000317615
AMBP	415.884	2.7314	0.576282	4.7397	2.14037e-06	0.000964665
AMH	61.4558	1.65634	0.454634	3.64324	0.000269232	0.0290641
AOC1	2540.07	2.51339	0.519088	4.84193	1.28582e-06	0.000662306
AOX1	495.263	-1.20923	0.346389	-3.49097	0.000481266	0.0415132
AP3B2	123.965	1.77352	0.479889	3.6957	0.000219282	0.0251797
APLP1	655.041	1.47769	0.421426	3.5064	0.00045421	0.0405391
ASCL1	3028.38	3.75058	0.891395	4.20753	2.58173e-05	0.00581792
ASTL	7.58671	1.43312	0.400419	3.57905	0.000344846	0.0343475
ASTN1	26.709	1.99517	0.562644	3.54606	0.00039104	0.0374983
ATP1A3	149.515	1.40059	0.397379	3.52458	0.000424152	0.0392134
BEGAIN	78.0068	1.30108	0.35842	3.63005	0.000283365	0.0304078
BEX1	51.3143	2.53192	0.619154	4.08932	4.32646e-05	0.0082976
BTNL8	15.4157	-1.38108	0.385316	-3.58427	0.000338017	0.0338542
BTNL9	273.239	1.22871	0.349655	3.51407	0.000441295	0.0401802
C10ORF82	12.3026	3.11444	0.814137	3.82544	0.000130537	0.018379
CACNA1B	57.9734	3.17588	0.673267	4.71711	2.39217e-06	0.00105185
CALB1	93.1709	3.50713	0.62974	5.56917	2.55955e-08	3.84529e-05
CALCA	4509.54	6.20582	0.902438	6.87672	6.12459e-12	5.5207e-08
CALHM3	12.1058	-2.19992	0.571721	-3.8479	0.000119136	0.0174486
CALML3	96.8945	4.3985	0.767024	5.7345	9.78031e-09	1.7632e-05
CALML5	59.4869	-3.85506	0.897508	-4.29529	1.74462e-05	0.00442987
CAMK2N2	48.2276	2.25817	0.470749	4.79698	1.61077e-06	0.000803899
CAPNS2	16.8625	2.48418	0.609068	4.07865	4.52971e-05	0.00841873
CAV3	4.29556	-2.29856	0.553206	-4.15498	3.25315e-05	0.0068195
CCKBR	4.73604	2.98368	0.707799	4.21544	2.49294e-05	0.00580421
CD177	280.681	2.77396	0.570766	4.86006	1.17348e-06	0.000641073
CD69	548.937	-1.04885	0.30609	-3.42661	0.000611171	0.0488198
CDH8	34.3134	1.91759	0.466972	4.10644	4.01807e-05	0.00787368
CEACAM16	5.74263	2.07492	0.594352	3.49107	0.000481099	0.0415132
CELF3	129.558	4.12275	0.687746	5.99458	2.04017e-09	5.25432e-06
CELF4	142.358	1.27727	0.373381	3.42083	0.000624298	0.0493634
CHGA	121.135	3.67694	0.734993	5.00268	5.65384e-07	0.000424698
CHST8	14.5752	2.03874	0.524201	3.88923	0.000100563	0.0154953
CLCNKB	76.2638	1.65942	0.426561	3.89022	0.000100153	0.0154953
CNMD	76.0841	4.48351	0.935592	4.79217	1.64989e-06	0.000803899
CNTNAP5	3.53512	4.09534	1.04899	3.90408	9.4584e-05	0.0149575
COL2A1	133.012	4.1822	0.697519	5.99583	2.02454e-09	5.25432e-06
CPA2	3.28827	2.79304	0.699451	3.99319	6.51913e-05	0.011193
CPLX2	1449.67	6.79857	0.935969	7.26367	3.76726e-13	6.79161e-09
CRHR2	50.4807	1.64784	0.475117	3.46829	0.000523784	0.0443323
CRLF1	8543.96	2.22065	0.584997	3.796	0.000147051	0.0197838
CRYBA2	15.4439	3.10761	0.719169	4.32112	1.55241e-05	0.00415792
CSMD1	78.7207	1.96987	0.564544	3.48931	0.000484262	0.0415728
CTAG2	73.4434	5.01567	1.28854	3.89253	9.92058e-05	0.0154953
CTCFL	6.20902	2.67632	0.728703	3.67272	0.000239983	0.0265424
CUX2	10.0469	-1.28809	0.293452	-4.38944	1.13644e-05	0.00335864
CYP4F3	881.038	2.46051	0.645335	3.81277	0.000137419	0.0188392
DDC	768.617	2.66287	0.609577	4.36838	1.25171e-05	0.00358187
DLGAP1	164.37	2.10723	0.475579	4.43088	9.38493e-06	0.00302128
DLGAP3	44.4952	1.36663	0.343209	3.98192	6.83607e-05	0.0116265
DLK1	54.8371	5.11261	1.11362	4.59099	4.41153e-06	0.00169215
DLL3	246.427	2.86122	0.636933	4.49218	7.04967e-06	0.00244407
DLX6	53.6889	3.66864	0.751933	4.87894	1.06655e-06	0.000600869
DPCR1	412.437	1.86661	0.507141	3.68066	0.000232634	0.026212
DPP10	229.319	2.28253	0.591702	3.85757	0.00011452	0.0170626
DPYSL5	14.4493	3.43727	0.94134	3.65147	0.000260748	0.0283178
ECEL1	149.641	2.10332	0.499493	4.21091	2.54345e-05	0.00580421
EIF4E1B	10.5191	4.10803	1.14286	3.59453	0.00032498	0.0332636
EML6	129.803	1.34005	0.322098	4.16038	3.17713e-05	0.0067385
ENO3	902	1.483	0.423641	3.5006	0.000464214	0.0410237
ESPNL	96.3273	1.43323	0.414683	3.45621	0.000547829	0.0459361
F2	55.8806	2.97962	0.805711	3.69812	0.000217205	0.0251797
F7	69.4132	2.05372	0.568987	3.60944	0.000306864	0.0319777
FAM181A	45.8664	2.14663	0.605862	3.5431	0.000395448	0.0377203
FAM57B	18.2517	1.43703	0.404499	3.55262	0.000381411	0.0367705
FEV	3.4375	3.34392	0.910923	3.67091	0.000241689	0.0265681
FGF12	237.841	1.84781	0.480339	3.84688	0.00011963	0.0174486
FXYD4	156.942	2.222	0.604293	3.67702	0.00023597	0.0262597
GBX1	5.78234	3.05653	0.84578	3.61386	0.000301677	0.0318406
GPR156	66.3724	1.48033	0.394722	3.75031	0.000176616	0.022266
GRIK3	34.0739	1.87067	0.545009	3.43236	0.00059836	0.0481573
GRIN2A	65.9946	2.17486	0.579129	3.75539	0.000173072	0.0219728
GRIN2C	93.3754	1.57004	0.408907	3.83961	0.000123232	0.017632
HBE1	11.9795	2.80682	0.793233	3.53846	0.00040247	0.0381687
HEPH	986.386	-1.06468	0.279309	-3.81183	0.00013794	0.0188392
HES6	1480.02	1.69418	0.39604	4.27781	1.88745e-05	0.00472597
HMX2	3.70092	3.54391	1.03225	3.43318	0.000596543	0.0481573
HOXA1	84.9001	1.44945	0.420289	3.4487	0.000563299	0.0467979
HOXA11	23.7135	2.8095	0.743284	3.77985	0.000156925	0.02065
HRH3	4.53881	3.599	1.02513	3.51078	0.000446797	0.0404767
HSF5	5.09463	-1.33148	0.314189	-4.23784	2.25683e-05	0.00535345
HTR2C	21.502	3.80233	0.907103	4.19173	2.76831e-05	0.00608624
HTR3B	6.46156	3.76794	1.05823	3.56059	0.000370019	0.035864
INSM1	102.092	4.45626	0.734841	6.06424	1.32576e-09	4.78016e-06
ISX	10.105	3.8772	0.986626	3.92975	8.50333e-05	0.0139362
IZUMO2	24.0249	3.19783	0.750715	4.25971	2.0469e-05	0.005055
JPH3	85.143	2.34775	0.521634	4.50076	6.77119e-06	0.00239355
KCNF1	74.5977	1.6952	0.493826	3.43279	0.000597399	0.0481573
KCNH2	665.653	1.74299	0.462265	3.77054	0.000162892	0.0212798
KCNH5	16.8812	4.76548	1.01777	4.68227	2.83721e-06	0.00121784
KCNH6	30.4963	1.83146	0.522372	3.50604	0.000454834	0.0405391
KCNJ1	32.8643	1.82581	0.511357	3.57052	0.000356277	0.035291
KCNQ2	38.1252	2.61607	0.706437	3.70319	0.000212906	0.0250867
KCNV1	30.6349	2.68515	0.703998	3.81415	0.000136654	0.0188392
KIF5C	200.629	1.47412	0.419173	3.51674	0.000436888	0.0401199
KIRREL2	68.4409	2.82629	0.57591	4.90752	9.22359e-07	0.000560888
KLK12	746.677	3.35868	0.805804	4.16811	3.07139e-05	0.00659179
KLK14	184.649	2.55419	0.621202	4.11169	3.92777e-05	0.00786775
KNG1	25.1466	2.58309	0.734707	3.51581	0.000438408	0.0401199
KRT13	144.037	2.49364	0.573151	4.35075	1.35673e-05	0.00382173
LCN12	146.693	1.54696	0.363686	4.25354	2.10413e-05	0.00512613
LCN15	18.5	4.65998	0.950333	4.90352	9.41328e-07	0.000560888
LCN8	4.01706	3.55184	0.932837	3.80757	0.000140342	0.0190231
LCT	40.7792	2.31915	0.588082	3.94358	8.02735e-05	0.0133997
LHFPL4	110.867	3.87237	0.70667	5.47974	4.25953e-08	5.48506e-05
LHX9	54.2842	1.66561	0.452833	3.67821	0.000234878	0.0262597
LIN28A	19.1601	3.98579	0.973784	4.09309	4.25656e-05	0.00825132
LINGO4	43.8644	1.50917	0.422995	3.56781	0.000359974	0.0354624
LRP1B	27.1563	3.18662	0.635002	5.01829	5.21343e-07	0.000408642
MAFA	7.25712	1.94323	0.46117	4.2137	2.51219e-05	0.00580421
MAGEA8	20.8033	3.46449	0.76268	4.54252	5.55855e-06	0.00207386
MAPT	203.137	1.34387	0.388053	3.46309	0.000534	0.0449858
MROH2A	55.1872	2.30783	0.612953	3.76509	0.000166488	0.0214917
MTMR7	345.346	1.94812	0.429142	4.53958	5.63673e-06	0.00207386
MTTP	44.7238	1.5901	0.430975	3.68955	0.000224655	0.0256334
MYT1	80.8896	2.77503	0.583484	4.75596	1.97505e-06	0.000912981
NECAB2	55.7763	2.21391	0.500446	4.42387	9.69462e-06	0.00306622
NEFL	74.1178	2.64544	0.66876	3.95574	7.62987e-05	0.0128553
NEFM	16.5764	2.96095	0.685829	4.31732	1.57932e-05	0.00415792
NELL1	380.338	3.26299	0.79875	4.08512	4.40538e-05	0.00836003
NFE4	59.0009	2.31575	0.663036	3.49265	0.000478257	0.0415132
NKAIN2	70.3136	2.34123	0.648479	3.61034	0.000305801	0.0319777
NKPD1	20.6928	1.14924	0.328498	3.49848	0.000467925	0.04115
NME8	22.7684	-1.01854	0.297509	-3.42357	0.000618033	0.0490833
NOS1	91.9252	2.34232	0.538896	4.34652	1.38314e-05	0.00383619
NPAS3	254.927	2.77688	0.553111	5.02047	5.15457e-07	0.000408642
NPTX1	1119.95	2.4875	0.557894	4.45873	8.2447e-06	0.0027318
NTS	889.864	3.47564	0.827573	4.1998	2.67152e-05	0.00594594
NTSR1	51.6213	3.20162	0.661139	4.84259	1.28159e-06	0.000662306
OGDHL	189.855	2.02961	0.546742	3.71218	0.000205478	0.0245322
OLFM4	74.3516	-2.36852	0.659158	-3.59325	0.000326584	0.0332636
ORM1	717.048	1.91646	0.533859	3.58983	0.000330892	0.0333259
ORM2	467.914	2.4265	0.555401	4.36892	1.24863e-05	0.00358187
PAGE2B	5.61115	3.73649	0.993105	3.76243	0.000168273	0.0215151
PAH	198.167	3.19454	0.684578	4.66644	3.06469e-06	0.00125569
PAPPA2	89.2599	2.47605	0.562098	4.40501	1.0578e-05	0.00323226
PAX7	283.52	3.88269	0.945456	4.10668	4.01382e-05	0.00787368
PCSK2	1820.8	5.25479	0.808723	6.49764	8.15873e-11	4.90285e-07
PEX5L	27.9923	1.55647	0.381443	4.08049	4.49418e-05	0.00841873
PIPOX	175.938	1.38303	0.359592	3.8461	0.000120015	0.0174486
PNMA5	49.8604	2.63149	0.699032	3.76448	0.000166898	0.0214917
POU6F2	225.582	-2.53275	0.606544	-4.17571	2.97063e-05	0.00645235
PRDM13	9.5313	3.4651	0.926016	3.74195	0.000182601	0.0227029
PRLHR	5.0462	4.01293	1.11252	3.60706	0.000309689	0.0320867
PROC	280.911	1.56919	0.455835	3.44245	0.000576475	0.0476729
PRRT4	18.576	1.59242	0.462862	3.44038	0.000580904	0.0478198
PRSS1	49.1065	2.55745	0.675147	3.78799	0.000151874	0.0202082
PTCHD1	68.9488	2.17666	0.494133	4.405	1.05782e-05	0.00323226
RET	856.03	3.12175	0.572407	5.45373	4.93247e-08	5.92817e-05
RIMBP2	192.124	3.75365	0.642346	5.84365	5.10679e-09	1.02295e-05
RNF182	73.7334	1.46111	0.425352	3.43507	0.000592409	0.0481573
RTBDN	43.4727	2.26223	0.556459	4.06541	4.79485e-05	0.00873147
SAGE1	4.86257	3.79433	0.939763	4.03754	5.40144e-05	0.00954677
SBSN	37.859	2.25488	0.580491	3.88443	0.000102571	0.0156708
SCG2	531.637	2.33722	0.539036	4.33592	1.45149e-05	0.00396478
SCG3	107.823	2.69686	0.603005	4.47237	7.73583e-06	0.00263135
SCGB3A1	6684.94	2.12903	0.589177	3.61356	0.000302016	0.0318406
SCGB3A2	20532.8	2.47796	0.615405	4.02655	5.66003e-05	0.00990671
SCN3A	138.595	2.74226	0.545203	5.0298	4.90992e-07	0.000408642
SCN4A	82.2541	2.41878	0.507429	4.76673	1.87237e-06	0.000888291
SERPINA5	225.464	2.01411	0.537953	3.74403	0.000181092	0.0226717
SEZ6L	27.6255	2.19138	0.531056	4.12646	3.68396e-05	0.00746229
SIX2	352.567	1.85134	0.52396	3.53337	0.000410297	0.0383256
SLC14A2	505.163	4.09055	0.723474	5.65404	1.5672e-08	2.5685e-05
SLC30A3	56.2809	1.68976	0.467096	3.61759	0.000297357	0.0317205
SLC34A1	6.3553	1.76901	0.472983	3.74011	0.000183938	0.0227126
SLC34A3	38.5804	1.51591	0.420899	3.6016	0.000316267	0.0325809
SLC38A3	74.2936	2.36675	0.538801	4.39262	1.11992e-05	0.00335864
SLC3A1	21.7836	-2.34416	0.398602	-5.88096	4.07903e-09	9.1921e-06
SPDYC	9.87028	-2.11574	0.59863	-3.53431	0.000408844	0.0383256
SPX	129.258	2.35496	0.601031	3.9182	8.92134e-05	0.0143602
SRRM4	9.96818	2.50684	0.685476	3.65707	0.000255112	0.0278736
SST	136.571	8.20632	1.33744	6.13582	8.4719e-10	3.81829e-06
STXBP5L	24.7581	3.49864	0.708839	4.93574	7.98479e-07	0.000553653
SUGCT	225.124	-1.2427	0.323966	-3.8359	0.000125106	0.0177591
SULT1B1	136.216	-1.66897	0.412862	-4.04244	5.28971e-05	0.00944187
SYN2	40.581	1.7877	0.45779	3.90506	9.42024e-05	0.0149575
SYT14	61.2911	3.41868	0.642343	5.32219	1.02523e-07	0.000102683
SYT2	217.331	1.69022	0.43798	3.85913	0.000113791	0.0170626
SYT4	43.0454	5.04035	0.942522	5.34772	8.90689e-08	9.4455e-05
SYT5	82.8318	2.48569	0.585392	4.2462	2.17429e-05	0.00522641
TAGLN3	24.0127	2.28831	0.642368	3.56231	0.000367611	0.035864
TDRD1	92.1677	2.59888	0.556274	4.67194	2.98372e-06	0.00125094
TKTL1	52.7003	2.60023	0.697646	3.72714	0.000193662	0.0234899
TLX1	7.27006	2.86554	0.798126	3.59033	0.000330257	0.0333259
TM4SF20	21.183	3.84278	0.829317	4.63367	3.59239e-06	0.00143919
TMEM229A	59.0567	3.2499	0.826714	3.93111	8.45551e-05	0.0139362
TMEM59L	1590.06	2.26282	0.577514	3.91821	8.921e-05	0.0143602
TRDN	11.2234	4.10781	0.952108	4.31443	1.60015e-05	0.00415792
TRIM72	74.2001	2.7235	0.590883	4.6092	4.04219e-06	0.00158419
TSPAN2	257.288	-1.02513	0.252644	-4.05761	4.95772e-05	0.00893778
UCN3	112.978	2.37853	0.595613	3.99342	6.51272e-05	0.011193
UGT1A6	669.153	4.08311	0.831029	4.91332	8.95486e-07	0.000560888
UNC13A	161.392	1.76206	0.478533	3.68221	0.000231218	0.026212
VAV3	614.153	-1.1476	0.307955	-3.72652	0.000194142	0.0234899
VGF	144.65	3.09488	0.562261	5.50435	3.70536e-08	5.13848e-05
VWA5B2	40.3399	1.74059	0.420507	4.13927	3.48409e-05	0.00721968
WFDC5	17.409	4.60828	0.940704	4.89875	9.64474e-07	0.000560888
XG	75.3215	2.01285	0.526427	3.82361	0.000131512	0.018379
ZDHHC22	5.19656	3.18887	0.830263	3.8408	0.000122636	0.017632
ZFR2	41.5898	2.41116	0.592668	4.06832	4.73533e-05	0.00871108
ZIC1	42.8298	4.91324	0.944302	5.20304	1.96056e-07	0.000186026
ZIC4	15.1779	5.48435	1.09964	4.98741	6.11928e-07	0.000441274
ZIC5	28.4936	3.29837	0.853188	3.86593	0.000110664	0.0167652
ZMAT4	58.6024	3.53534	0.784696	4.50536	6.62594e-06	0.00238905
ZNF556	10.3897	1.72367	0.491764	3.50507	0.000456481	0.0405391
ZNF560	28.7294	5.27844	0.977725	5.39869	6.71275e-08	7.56359e-05
ZNF676	36.7509	2.2071	0.590967	3.73473	0.000187915	0.0230458
ZNF716	6.13687	3.86595	1.12834	3.42624	0.000612008	0.0488198
ZNF98	10.758	2.62566	0.754568	3.47968	0.000502009	0.042892

## Sheet: Female DEM
	baseMean	log2FoldChange	lfcSE	stat	pvalue	padj
hsa-miR-103a-2-5p	94.9823	3.85319	0.563692	6.83562	8.16528e-12	6.89966e-09
hsa-miR-1180-3p	25.5372	-1.26967	0.306767	-4.13887	3.49016e-05	0.000475675
hsa-miR-1226-3p	4.5759	-1.37	0.316249	-4.33204	1.47737e-05	0.000222925
hsa-miR-125a-5p	13282.6	1.74566	0.300613	5.807	6.36006e-09	4.47854e-07
hsa-miR-126-5p	29.7751	2.22277	0.341803	6.50308	7.86924e-11	2.39745e-08
hsa-miR-138-5p	9.39316	1.72853	0.415816	4.15697	3.22496e-05	0.000446736
hsa-miR-146a-5p	2811.16	-1.17198	0.229416	-5.10854	3.24653e-07	1.09689e-05
hsa-miR-146b-5p	48.9741	-1.62064	0.26661	-6.0787	1.21161e-09	1.27976e-07
hsa-miR-149-5p	1537.5	-1.47111	0.255536	-5.75697	8.56395e-09	5.56656e-07
hsa-miR-1587	46.4743	-2.15968	0.362987	-5.94974	2.68563e-09	2.26936e-07
hsa-miR-181d-5p	3.89141	-1.61305	0.374098	-4.31185	1.61892e-05	0.000235859
hsa-miR-190a-5p	32.4153	-1.80745	0.309307	-5.84353	5.11053e-09	3.92581e-07
hsa-miR-190b	43.1154	2.30563	0.675562	3.41291	0.000642737	0.00541435
hsa-miR-193b-5p	42.6419	-1.32671	0.326062	-4.0689	4.72364e-05	0.000604769
hsa-miR-202-5p	109.006	-1.25013	0.264249	-4.73089	2.23538e-06	5.87984e-05
hsa-miR-203a-5p	25051.4	1.0233	0.200599	5.1012	3.37505e-07	1.09689e-05
hsa-miR-216b-3p	16.5712	-1.28193	0.252219	-5.0826	3.72303e-07	1.16517e-05
hsa-miR-2681-5p	9.87965	-1.26633	0.295132	-4.29074	1.78082e-05	0.00025505
hsa-miR-2682-5p	4.47512	-1.44589	0.359761	-4.01903	5.84379e-05	0.000715652
hsa-miR-3116	0.723727	-1.04538	0.405476	-2.57815	0.00993321	0.0493739
hsa-miR-3130-5p	88.1409	-1.95434	0.319201	-6.12258	9.20704e-10	1.11142e-07
hsa-miR-3137	7.14008	1.79318	0.389856	4.59959	4.23332e-06	9.1722e-05
hsa-miR-3162-5p	7.58184	-1.4853	0.324591	-4.57591	4.74152e-06	0.000100165
hsa-miR-3163	135.074	-1.13321	0.249641	-4.53937	5.64213e-06	0.000108355
hsa-miR-3174	3.37521	-1.50531	0.398523	-3.77722	0.000158591	0.0017276
hsa-miR-3175	121.199	-1.44671	0.283089	-5.11044	3.21403e-07	1.09689e-05
hsa-miR-3183	12.0151	1.18823	0.288737	4.11527	3.86718e-05	0.000518694
hsa-miR-3190-5p	1.17931	-1.28028	0.387381	-3.30495	0.00094992	0.00743224
hsa-miR-3192-5p	6.68193	-1.33596	0.363206	-3.67823	0.000234858	0.00236256
hsa-miR-323a-5p	278.229	-1.23675	0.258499	-4.78434	1.71549e-06	4.6761e-05
hsa-miR-326	81.6415	-1.18005	0.240723	-4.90211	9.48138e-07	2.86134e-05
hsa-miR-328-5p	3970.01	-1.32301	0.24559	-5.38707	7.16153e-08	3.36194e-06
hsa-miR-337-5p	1.35569	-1.36738	0.47224	-2.89552	0.00378529	0.0240494
hsa-miR-339-5p	37.981	-1.96565	0.363894	-5.40172	6.6006e-08	3.28089e-06
hsa-miR-342-5p	4.28395	-1.86703	0.384558	-4.85501	1.20382e-06	3.47328e-05
hsa-miR-34a-3p	12.8921	3.07413	0.488762	6.28963	3.18232e-10	4.98213e-08
hsa-miR-34c-3p	1.36538	1.23923	0.328201	3.77584	0.00015947	0.0017276
hsa-miR-361-3p	0.960514	1.15345	0.397082	2.90483	0.00367458	0.0236301
hsa-miR-3677-5p	1.25738	1.80464	0.674271	2.67643	0.00744117	0.0400403
hsa-miR-3685	1.14888	1.61816	0.527858	3.06552	0.00217294	0.0151747
hsa-miR-373-5p	29.2939	-1.01685	0.264508	-3.8443	0.000120896	0.00138051
hsa-miR-374a-5p	46.1835	-1.35389	0.27914	-4.85024	1.23312e-06	3.47328e-05
hsa-miR-374b-3p	4.41042	-1.21816	0.276685	-4.40268	1.0692e-05	0.000173157
hsa-miR-375	42.1566	-1.80714	0.288075	-6.27317	3.53761e-10	4.98213e-08
hsa-miR-377-5p	17.3364	2.93964	0.565087	5.2021	1.9705e-07	7.9289e-06
hsa-miR-378c	8.61151	1.33088	0.299387	4.44534	8.77516e-06	0.000151327
hsa-miR-379-5p	1.05533	1.86154	0.719343	2.58784	0.00965802	0.0482901
hsa-miR-382-5p	6.54169	-1.22947	0.3649	-3.36934	0.000753492	0.00624217
hsa-miR-383-5p	6.6482	-1.38252	0.304111	-4.54612	5.46452e-06	0.000108355
hsa-miR-432-5p	5.92902	-1.0107	0.334087	-3.02527	0.00248409	0.0170655
hsa-miR-4326	9.72886	1.6197	0.407946	3.97037	7.1761e-05	0.000866258
hsa-miR-4437	2.22685	1.50031	0.483815	3.101	0.0019287	0.0139295
hsa-miR-4659a-5p	815.62	-1.46675	0.225957	-6.49127	8.51167e-11	2.39745e-08
hsa-miR-485-5p	18.9953	-1.19238	0.252333	-4.72543	2.29627e-06	5.87984e-05
hsa-miR-486-5p	27.2707	-1.58143	0.38863	-4.06925	4.71656e-05	0.000604769
hsa-miR-487a-5p	8.35601	-1.46711	0.312322	-4.69742	2.6347e-06	6.18423e-05
hsa-miR-488-5p	4.10567	-1.4314	0.32354	-4.42419	9.68056e-06	0.000163602
hsa-miR-493-5p	114.055	-1.51718	0.29662	-5.11491	3.13894e-07	1.09689e-05
hsa-miR-494-3p	9.98066	-1.02023	0.280331	-3.63939	0.000273288	0.00262419
hsa-miR-496	2.18613	-1.9419	0.436626	-4.44752	8.68665e-06	0.000151327
hsa-miR-502-3p	2.38981	-1.07623	0.301573	-3.56871	0.000358742	0.00322486
hsa-miR-503-3p	2.29408	-1.07702	0.305412	-3.52644	0.000421191	0.00370736
hsa-miR-506-3p	46.5625	-1.80707	0.281055	-6.4296	1.27938e-10	2.70268e-08
hsa-miR-512-3p	4.17037	-1.32538	0.3713	-3.56956	0.000357575	0.00322486
hsa-miR-513a-3p	0.985549	-1.12535	0.405953	-2.77211	0.00556939	0.0333768
hsa-miR-513b-5p	985.826	-1.39697	0.232321	-6.01309	1.82021e-09	1.70898e-07
hsa-miR-515-3p	4.88041	1.03746	0.301541	3.44054	0.000580563	0.00495531
hsa-miR-517-5p	12.302	-1.30461	0.288875	-4.51616	6.297e-06	0.000118244
hsa-miR-518c-5p	5.61438	-1.25384	0.3067	-4.08815	4.34832e-05	0.000574115
hsa-miR-518f-3p	2.89929	1.97841	0.524445	3.7724	0.000161686	0.00172942
hsa-miR-518f-5p	47.8916	-1.24242	0.241805	-5.1381	2.7753e-07	1.06597e-05
hsa-miR-520b	61.2293	-1.59272	0.30479	-5.22562	1.73577e-07	7.33362e-06
hsa-miR-522-3p	0.939058	-1.33622	0.442947	-3.01666	0.00255574	0.0172768
hsa-miR-524-5p	46.1335	-1.27915	0.280136	-4.56618	4.96697e-06	0.000102368
hsa-miR-541-5p	4.49262	-1.50706	0.320059	-4.70871	2.49293e-06	6.01864e-05
hsa-miR-550a-5p	11.6185	-1.1811	0.252111	-4.68483	2.80189e-06	6.39892e-05
hsa-miR-593-5p	35.5539	-1.44849	0.260017	-5.57073	2.53677e-08	1.53112e-06
hsa-miR-596	38.0187	-1.44298	0.310446	-4.6481	3.34999e-06	7.44932e-05
hsa-miR-599	38.3597	-1.15688	0.285909	-4.04633	5.2026e-05	0.000656149
hsa-miR-675-5p	2.97997	-1.06028	0.315453	-3.36115	0.000776193	0.0063678
hsa-miR-6771-5p	9.16525	1.24147	0.457656	2.71267	0.0066744	0.0373501
hsa-miR-6858-3p	8.9975	1.21048	0.282901	4.27882	1.87884e-05	0.000264603
hsa-miR-6861-5p	1.01001	1.09406	0.343995	3.18044	0.00147052	0.0108999
hsa-miR-7155-3p	2.24215	1.28845	0.297993	4.32376	1.53389e-05	0.000227393
hsa-miR-764	31.9693	-1.00397	0.25325	-3.96433	7.36017e-05	0.000875964
hsa-miR-765	8.06466	-1.31487	0.289454	-4.54258	5.55691e-06	0.000108355
hsa-miR-7703	0.908002	1.01591	0.375284	2.70704	0.00678868	0.0377397
hsa-miR-770-5p	9.61737	-1.16195	0.263804	-4.40459	1.05983e-05	0.000173157
hsa-miR-876-5p	62.1666	-1.46282	0.266581	-5.48735	4.08018e-08	2.2985e-06

## Sheet: Common DEGs and DEMs
DEGs
female-upregulated	female-downregulated	male-upregulated
CD177	ANPEP	CD177
CYP1A1		DLK1
EREG		ORM1
FGG
GJB6
NQO1
DEMs
female-downregulated
miR-339-5p

## Sheet: 9 DEGs-function
female smoker DEMs associated with tumor size
Gene	gene name	Regulation	Experimental evidence for tumor growth	Reference
CST5	cystatin D	down	a target of p53; inhibit cell proliferation	PMID: 26158294, PMID: 19662683
DUSP4	dual specificity phosphatase 4	up	promote cell proliferation	PMID: 32505357
FGL1	fibrinogen-like protein 1	up	induce immune evasion	PMID: 34526102, PMID: 30580966
KRT16	keratin 16	up	promote cell proliferation, migration and invasion	PMID: 31337972
NQO1	NAD(P)H quinone dehydrogenase 1	up	bind to HIF-1α, stimulate HIF-1 signaling, promote tumor growth	PMID: 27966538
PLA2G4E	phospholipase A2 group IVE	up	member of the MAPK signaling pathway	https://pubchem.ncbi.nlm.nih.gov/pathway/WikiPathways:WP382
STRIP2	striatin interacting protein 2	up	promote cell proliferation and metastasis	PMID: 36639675, PMID: 31901223
TNS4	tensin 4	up	directly interacts with phosphorylated MET, promote cell proliferation	PMID: 24814316
TXNRD1	thioredoxin reductase 1	up	activate AKT signaling pathway, promote cell proliferation	PMID: 36319631

## Sheet: 14 DEMs-function
female smoker DEMs associated with tumor size
miRNA	Regulation	Oncomir/tumor suppressor	Experimental evidence for tumor growth	Reference
hsa-miR-125a-5p	up	Oncomir	promote cell proliferation	PMID: 20569443
hsa-miR-146b-5p	down	Tumor suppressor	Inhibit cell proliferation, clonogenicity, migration/ invasion, and induced G1 arrest.	PMID: 28775790
hsa-miR-149-5p	down	Tumor suppressor	Inhibit EMT	PMID: 23762558
hsa-miR-1587	down	unknown	-	-
hsa-miR-190a-5p	down	Tumor suppressor	Inhibit TGF-beta signaling	PMID: 22345618
hsa-miR-193b-5p	down	Tumor suppressor	Inhibit cell proliferation, migration/ invasion.	PMID: 31262974
hsa-miR-202-5p	down	Tumor suppressor	Inhibit tumor growth and metastasis	PMID: 35682549
hsa-miR-326	down	Tumor suppressor	Inhibit cell proliferation	PMID: 26840018
hsa-miR-34a-3p	up	Tumor suppressor	Inhibit cell proliferation, angiogenesis, invasion	PMID: 30717802
hsa-miR-375	down	Tumor suppressor	Inhibit EMT	PMID: 34494089
hsa-miR-486-5p	down	Tumor suppressor	Inhibit cell proliferation	PMID: 31402930
hsa-miR-513b-5p	down	Tumor suppressor	Inhibit cell proliferation	PMID: 34589612
hsa-miR-596	down	Tumor suppressor	Enhance sensitivity to erlotinib	PMID: 31686840
hsa-miR-876-5p	down	Tumor suppressor	Inhibit EMT	PMID: 29229885
