# Supplementary material for: Sex differences in the tumor promoting effects of tobacco smoke in a cRaf transgenic lung cancer disease model
Source: Arch Toxicol. 2024 Jan 21;98(3):957–83. doi: 10.1007/s00204-023-03671-5 (PMC10861769; doi:10.1007/s00204-023-03671-5)
Supplement: Supplementary file 12 — Supplementary file12 (XLSX 9 KB) [file 204_2023_3671_MOESM12_ESM.xlsx]

## Sheet: README
Supplementary Table S10. Univariate Cox regression of pack year and overall survival of lung cancer patients.

## Sheet: Sheet1
Characteristic	Group	N	HR	95% CI	P value
Pack years	Non-smoker	72	-	-	-
	<30	113	0.88	0.53-1.45	0.608
	30-60	154	1.068	0.85-1.35	0.581
	>60	70	1.047	0.87-1.26	0.63
